# Supplementary material for: Major depression epidemiology from a diathesis-stress conceptualization
Source: BMC Psychiatry. 2013 Jan 11;13:19. doi: 10.1186/1471-244X-13-19 (PMC3549292; doi:10.1186/1471-244X-13-19)
Supplement: Additional file 2 — The model used to produce simulated output for the reported data analyses. [file 1471-244X-13-19-S2.nlogo]

;; global variables include...
;; subjectcount: the total number of turtles in each simulation (their course is simulated one at a time).
;; totalcases: a count of the number of turtles exceeding the specified threshold during the simulation run.
;; periodprevalence: the ratio of totalcases to subjectcount
;; meanduration: the average number of days between when the threshold is exceeded (start of an episode) and when the criteria for remission (see below) are met.
;; fed_total: is a running total of first episode durations.
;; fed_mean: the mean first episode duration, among those with an episode.
;; epc_total: is a running total of episode counts.
;; epc_mean: is the mean number of episodes, among those having episodes.

globals [subjectcount totalcases periodprevalence meanduration fed_total fed_mean epc_total epc_mean] 

;; these are the turtle variables...
;; id: this is a consecutively assigned identification number for each turtle.
;; days: counts up by one day on each tick.
;; baseline: the moving average symptom level at time = 14 (baseline symptom level)
;; diathesis: as set by the user, the probability distribution for diathesis - inverse log of a normal distribution with mean 0 and sd as set on the interface.
;; stressactivtion: is the interaction of stress and diathesis, daily
;; stressadaptation: is the extent of downregulation, daily, represented by the proportion of activation that is eliminated, determined by the diathesis and the duration constant from the interface.
;; aoo: the day of onset of an initial episode - day at which the threshold is exceeded.
;; aoo_recorded: an indicator variable denoting that aoo has been recorded.
;; fer: day of first episode recovery - time between exceeding the threshold (aoo) and achieving a remission.
;; fer_recorded: an indicator variable that denotes when the first episode recovery date has been recorded.
;; fed: is the first episode duration.
;; epc: is a count of the number of episodes for that turtle
;; remitted: an indicator variable that assumes a value of 1 when a turtle has had a prior episode that has resolved.
;; tminus14, tminus13 etc.: the depression level is represented as a 14 day moving average of daily depression scores. At each tick the running average of scores is updated.
;; epc_year_9: records the number of episodes that at the end of year 9 (day 3296).
;; dep_year_9: indicates whether a turtle is depressed at the end of year 9 (day 3296).
;; dep_year_10: records an episode having its onset in year 10.
turtles-own [id days diathesis stressactivation stressadaptation stressburden baseline aoo aoo_recorded fer fer_recorded fed epc remitted tminus14 timinus13 tminus12 tminus11 tminus10 tminus9 tminus8 tminus7 tminus6 tminus5 tminus4 tminus3 tminus2 tminus1 runningaverage epc_year_9 dep_year_9 dep_year_10]
patches-own [stress]

To setup
  clear-all
  ;; the next command assigns a stress level to each patch, and colors the patch using a scale proportional to the stress level.
  ask patches [set stress e ^ random-normal 0 stress_sd set pcolor scale-color red stress 0 20]
  ;;  the following commands initialize the global variables
  set subjectcount 0
  set totalcases 0
  set periodprevalence 0
  set meanduration 0
  set fed_total 0
  set fed_mean 0
  set epc_total 0
  set epc_mean 0
  ;; these commands overwrite old files containingn model output.
  if (file-exists? "calibrationmodel.csv")
  [ carefully
    [ file-delete "calibrationmodel.csv"]
    [ print error-message ]
  ]
  ;; these commands write the header for a new model output file.
  file-open "calibrationmodel.csv"
  file-type "id,"
  file-type "baseline,"
  file-type "diathesis, "
  file-type "onset, "
  file-type "prevalence,"
  file-type "duration,"
  file-type "count,"
  file-type "epc_year_9,"
  file-type "dep_year_9,"
  file-print "dep_year_10"
  file-close
  reset-ticks
end

To go
  ;; the following command creates a new turtle when the previous one has died.
  if count turtles < 1 [crt 1 [set days 0 set id who + 1 setxy 0 random-ycor set color yellow set heading 90 set size 20 set diathesis e ^ random-normal 0 diathesis_sd set subjectcount subjectcount + 1 set epc 0 set fer 0 set epc_year_9 0 set dep_year_10 0 set aoo_recorded 0 set fer_recorded 0 set remitted 0 set baseline 0 set stressburden diathesis * stress]]
  ask turtles [fd 1 display]
  ;; the number of days in the simulation are counted up.
  ask turtles [set days days + 1]
  ;; the following commands calculate stress activation and stress adaptation according to the specified parameters and then calculate a running average over 14 days.
  ask turtles [set stressactivation diathesis * stress]
  ask turtles [set stressadaptation stressburden * (1 / ( 1 + (durationconstant * diathesis)))]
  ask turtles [set stressburden stressburden + stressactivation - stressadaptation]
  ask turtles [set tminus14 timinus13 set timinus13 tminus12 set tminus12 tminus11 set tminus11 tminus10 set tminus10 tminus9 set tminus9 tminus8 set tminus8 tminus7]
  ask turtles [set tminus7 tminus6 set tminus6 tminus5 set tminus5 tminus4 set tminus4 tminus3 set tminus3 tminus2 set tminus2 tminus1 set tminus1 stressburden]
  ask turtles [set runningaverage ((tminus14 + timinus13 + tminus12 + tminus11 + tminus10 + tminus9 + tminus8 + tminus7 + tminus6 + tminus5 + tminus4 + tminus3 + tminus2 + tminus1) / 14)]
  ;; the following command records the day 14 symptom level for use in statistical analysis as baseline symptoms
  ask turtles [if days = 14 [set baseline runningaverage]]
  ;; the following command identifies the onset of the first episode during the simulated interval.
  ask turtles [if runningaverage > threshold and epc = 0 [set aoo days set aoo_recorded 1 set epc 1 set epc_total epc_total + 1 set totalcases totalcases + 1 ]]
  ;; the next command identifies the remission of the first episode and calculates its duration
  ask turtles [if epc = 1 and fer_recorded = 0 and runningaverage < (threshold * remissionstringency) [set fer days set fer_recorded 1 set fed fer - aoo set remitted 1 ]]
  ;; the following command identifies remissions from subsequent episodes.
  ask turtles [if epc > 0 and fer_recorded = 1 and runningaverage < (threshold * remissionstringency) [set remitted 1]]
  ;; the next command identifies subsequent episodes, and counts them.
  ask turtles [if epc > 0 and remitted = 1 and runningaverage > threshold [set epc epc + 1 set epc_total epc_total + 1 set remitted 0 ]]
  ;; these commands record the episode count at the end of year 9 and whether at turtle is in an unremitted episode at that time point.
  ask turtles [if days = 3286 [set epc_year_9 epc]]
  ask turtles [if days = 3286 and runningaverage > threshold [set dep_year_9 1]]
  ;; this command identifies turtles with episodes having an onset in year 10.
  ask turtles [if days > 3286 and days < 4015 and runningaverage > threshold [set dep_year_10 1 ]]
  ;; this command calculates the prevalence
  set periodprevalence totalcases / subjectcount
  ;; the next line is necessary to set an episode duration when the first episode is censored due to the end of the simulation.
  ask turtles [if days > simulationdays and aoo_recorded = 1 and fer_recorded = 0 [set fed days - aoo]]
  ;; the turtles are followed for the specified number of days, at which point a line of data is written to the output file. Note that episode duration is recorded only for remitted episodes. 
  ask turtles [if days > simulationdays [UpdateOutput]]
  ;; these commands update the global variables after each turtle's simulation is completed
  ask turtles [if days > simulationdays and totalcases > 0 [set fed_total fed_total + fed set fed_mean fed_total / totalcases set epc_mean epc_total / totalcases]]  
  ;; turtles are removed from the simulation after the specified number of simulated years, another one will be created when "go" executes again.
  ask turtles [if days > simulationdays [die]]
  if subjectcount > number_to_simulate [stop]
end

To UpdateOutput
  file-open "calibrationmodel.csv"
  file-print (word id "," baseline "," diathesis "," aoo "," aoo_recorded "," fed "," epc "," epc_year_9 "," dep_year_9 "," dep_year_10) 
  file-close
end
@#$#@#$#@
GRAPHICS-WINDOW
2
10
3665
242
-1
-1
0.1
1
10
1
1
1
0
0
0
1
0
3652
0
200
1
1
1
ticks
30.0

BUTTON
17
255
81
288
NIL
setup
NIL
1
T
OBSERVER
NIL
NIL
NIL
NIL
1

BUTTON
17
296
80
329
NIL
go
T
1
T
OBSERVER
NIL
NIL
NIL
NIL
1

SLIDER
364
251
588
284
diathesis_sd
diathesis_sd
0.1
0.5
0.2
0.05
1
NIL
HORIZONTAL

SLIDER
364
289
588
322
stress_sd
stress_sd
0.1
2
0.75
0.05
1
NIL
HORIZONTAL

MONITOR
609
252
694
297
NIL
subjectcount
17
1
11

SLIDER
364
329
588
362
threshold
threshold
0
30
20
1
1
NIL
HORIZONTAL

MONITOR
610
305
680
350
NIL
totalcases\n
17
1
11

MONITOR
610
358
730
403
incidence
periodprevalence
3
1
11

SLIDER
364
369
588
402
durationconstant
durationconstant
1
8
3
0.1
1
NIL
HORIZONTAL

MONITOR
706
252
873
297
Mean First Episode Duration
fed_mean
2
1
11

MONITOR
707
306
833
351
Mean Episode Count
epc_mean\n
2
1
11

SLIDER
364
409
588
442
remissionstringency
remissionstringency
0.1
1
0.5
0.05
1
NIL
HORIZONTAL

SLIDER
118
251
348
284
number_to_simulate
number_to_simulate
0
200000
100000
100
1
NIL
HORIZONTAL

SLIDER
118
292
290
325
simulationdays
simulationdays
0
3651
3651
1
1
NIL
HORIZONTAL

@#$#@#$#@
## WHAT IS IT?

The purpose of this model is to explore whether some of the apparent complexities of major depression epidemiology may merely be artifacts of the current strategy of making a diagnosis of a depressive disorder through application of a threshold-style definition of major depressive episode to what is essentially a fluctuating level of depression.

## HOW IT WORKS

The model represents a diathesis (vulnerability) - stress interaction. Each entity in the model (in NetLogo these are called "turtles") is randomly assigned a value representing their diathesis. In this version of the model, the diatheses can vary within the simulated population. The user assigns a value ("diathesis_sd") that determines the shape of this variable in the population. The entities then move along a landscape of stress - each "patch" in the landscape is assigned a stress value. The stress values are assigned to each patch at the "setup" stage when the model is run. The patches form a rectangular array, but each person/agent starts at a randomly selected point on the y-axis and moves paralled to the x-axis (with each "tick" of movement representing one day's experience), such that the stressors experienced by the various entities derives from the same probabiltiy distribution but is not the same for each of the simulated people/agents. There is an activation of simulated stress responses - depicted as the product of stress value and the diathesis. There is a counteracting value for stress adaptation - the stress activation declines at a rate that is inversely proportional to the diathesis. A 14-day running average of stress activation is taken as a level of depression over that two week period, and it indicative of a depressive episode if a threshold is exceeded over an interval of this duration. The episode remits when the level of depression goes below the threshold or reaches a specified fraction of that threshold value. The diagnostic and remission thresholds can be changed by the user.
The duration of the simulations used to generate the data analyzed in the paper are 3651 days, or 10 years. However, this can be modified by the user by sliders on the interface. 

The main difference between this model and the model 3 Java applet introduced in the paper is that this one records output data in a comma-separated file, for subsequent analysis. 

## HOW TO USE IT

The model does not produce an interesting animation. Instead, it simulates the experience of a series of entities and records data from this simulated sample in a comma-separated values text file. This data can then be imported into a statistical program in order to explore its features. However, the model interface also reports certain output values, such as incidence during the simulated time interval.

The output for the proportions developing episodes can be regarded as a period prevalence or, since the varaible depicting this is set to zero at baseline, can be regarded as incidence. In the interface, the variable "periodprevalence" is reported in a reporter labelled "incidence" for this reason.
@#$#@#$#@
default
true
0
Polygon -7500403 true true 150 5 40 250 150 205 260 250

airplane
true
0
Polygon -7500403 true true 150 0 135 15 120 60 120 105 15 165 15 195 120 180 135 240 105 270 120 285 150 270 180 285 210 270 165 240 180 180 285 195 285 165 180 105 180 60 165 15

arrow
true
0
Polygon -7500403 true true 150 0 0 150 105 150 105 293 195 293 195 150 300 150

box
false
0
Polygon -7500403 true true 150 285 285 225 285 75 150 135
Polygon -7500403 true true 150 135 15 75 150 15 285 75
Polygon -7500403 true true 15 75 15 225 150 285 150 135
Line -16777216 false 150 285 150 135
Line -16777216 false 150 135 15 75
Line -16777216 false 150 135 285 75

bug
true
0
Circle -7500403 true true 96 182 108
Circle -7500403 true true 110 127 80
Circle -7500403 true true 110 75 80
Line -7500403 true 150 100 80 30
Line -7500403 true 150 100 220 30

butterfly
true
0
Polygon -7500403 true true 150 165 209 199 225 225 225 255 195 270 165 255 150 240
Polygon -7500403 true true 150 165 89 198 75 225 75 255 105 270 135 255 150 240
Polygon -7500403 true true 139 148 100 105 55 90 25 90 10 105 10 135 25 180 40 195 85 194 139 163
Polygon -7500403 true true 162 150 200 105 245 90 275 90 290 105 290 135 275 180 260 195 215 195 162 165
Polygon -16777216 true false 150 255 135 225 120 150 135 120 150 105 165 120 180 150 165 225
Circle -16777216 true false 135 90 30
Line -16777216 false 150 105 195 60
Line -16777216 false 150 105 105 60

car
false
0
Polygon -7500403 true true 300 180 279 164 261 144 240 135 226 132 213 106 203 84 185 63 159 50 135 50 75 60 0 150 0 165 0 225 300 225 300 180
Circle -16777216 true false 180 180 90
Circle -16777216 true false 30 180 90
Polygon -16777216 true false 162 80 132 78 134 135 209 135 194 105 189 96 180 89
Circle -7500403 true true 47 195 58
Circle -7500403 true true 195 195 58

circle
false
0
Circle -7500403 true true 0 0 300

circle 2
false
0
Circle -7500403 true true 0 0 300
Circle -16777216 true false 30 30 240

cow
false
0
Polygon -7500403 true true 200 193 197 249 179 249 177 196 166 187 140 189 93 191 78 179 72 211 49 209 48 181 37 149 25 120 25 89 45 72 103 84 179 75 198 76 252 64 272 81 293 103 285 121 255 121 242 118 224 167
Polygon -7500403 true true 73 210 86 251 62 249 48 208
Polygon -7500403 true true 25 114 16 195 9 204 23 213 25 200 39 123

cylinder
false
0
Circle -7500403 true true 0 0 300

dot
false
0
Circle -7500403 true true 90 90 120

face happy
false
0
Circle -7500403 true true 8 8 285
Circle -16777216 true false 60 75 60
Circle -16777216 true false 180 75 60
Polygon -16777216 true false 150 255 90 239 62 213 47 191 67 179 90 203 109 218 150 225 192 218 210 203 227 181 251 194 236 217 212 240

face neutral
false
0
Circle -7500403 true true 8 7 285
Circle -16777216 true false 60 75 60
Circle -16777216 true false 180 75 60
Rectangle -16777216 true false 60 195 240 225

face sad
false
0
Circle -7500403 true true 8 8 285
Circle -16777216 true false 60 75 60
Circle -16777216 true false 180 75 60
Polygon -16777216 true false 150 168 90 184 62 210 47 232 67 244 90 220 109 205 150 198 192 205 210 220 227 242 251 229 236 206 212 183

fish
false
0
Polygon -1 true false 44 131 21 87 15 86 0 120 15 150 0 180 13 214 20 212 45 166
Polygon -1 true false 135 195 119 235 95 218 76 210 46 204 60 165
Polygon -1 true false 75 45 83 77 71 103 86 114 166 78 135 60
Polygon -7500403 true true 30 136 151 77 226 81 280 119 292 146 292 160 287 170 270 195 195 210 151 212 30 166
Circle -16777216 true false 215 106 30

flag
false
0
Rectangle -7500403 true true 60 15 75 300
Polygon -7500403 true true 90 150 270 90 90 30
Line -7500403 true 75 135 90 135
Line -7500403 true 75 45 90 45

flower
false
0
Polygon -10899396 true false 135 120 165 165 180 210 180 240 150 300 165 300 195 240 195 195 165 135
Circle -7500403 true true 85 132 38
Circle -7500403 true true 130 147 38
Circle -7500403 true true 192 85 38
Circle -7500403 true true 85 40 38
Circle -7500403 true true 177 40 38
Circle -7500403 true true 177 132 38
Circle -7500403 true true 70 85 38
Circle -7500403 true true 130 25 38
Circle -7500403 true true 96 51 108
Circle -16777216 true false 113 68 74
Polygon -10899396 true false 189 233 219 188 249 173 279 188 234 218
Polygon -10899396 true false 180 255 150 210 105 210 75 240 135 240

house
false
0
Rectangle -7500403 true true 45 120 255 285
Rectangle -16777216 true false 120 210 180 285
Polygon -7500403 true true 15 120 150 15 285 120
Line -16777216 false 30 120 270 120

leaf
false
0
Polygon -7500403 true true 150 210 135 195 120 210 60 210 30 195 60 180 60 165 15 135 30 120 15 105 40 104 45 90 60 90 90 105 105 120 120 120 105 60 120 60 135 30 150 15 165 30 180 60 195 60 180 120 195 120 210 105 240 90 255 90 263 104 285 105 270 120 285 135 240 165 240 180 270 195 240 210 180 210 165 195
Polygon -7500403 true true 135 195 135 240 120 255 105 255 105 285 135 285 165 240 165 195

line
true
0
Line -7500403 true 150 0 150 300

line half
true
0
Line -7500403 true 150 0 150 150

pentagon
false
0
Polygon -7500403 true true 150 15 15 120 60 285 240 285 285 120

person
false
0
Circle -7500403 true true 110 5 80
Polygon -7500403 true true 105 90 120 195 90 285 105 300 135 300 150 225 165 300 195 300 210 285 180 195 195 90
Rectangle -7500403 true true 127 79 172 94
Polygon -7500403 true true 195 90 240 150 225 180 165 105
Polygon -7500403 true true 105 90 60 150 75 180 135 105

plant
false
0
Rectangle -7500403 true true 135 90 165 300
Polygon -7500403 true true 135 255 90 210 45 195 75 255 135 285
Polygon -7500403 true true 165 255 210 210 255 195 225 255 165 285
Polygon -7500403 true true 135 180 90 135 45 120 75 180 135 210
Polygon -7500403 true true 165 180 165 210 225 180 255 120 210 135
Polygon -7500403 true true 135 105 90 60 45 45 75 105 135 135
Polygon -7500403 true true 165 105 165 135 225 105 255 45 210 60
Polygon -7500403 true true 135 90 120 45 150 15 180 45 165 90

sheep
false
0
Rectangle -7500403 true true 151 225 180 285
Rectangle -7500403 true true 47 225 75 285
Rectangle -7500403 true true 15 75 210 225
Circle -7500403 true true 135 75 150
Circle -16777216 true false 165 76 116

square
false
0
Rectangle -7500403 true true 30 30 270 270

square 2
false
0
Rectangle -7500403 true true 30 30 270 270
Rectangle -16777216 true false 60 60 240 240

star
false
0
Polygon -7500403 true true 151 1 185 108 298 108 207 175 242 282 151 216 59 282 94 175 3 108 116 108

target
false
0
Circle -7500403 true true 0 0 300
Circle -16777216 true false 30 30 240
Circle -7500403 true true 60 60 180
Circle -16777216 true false 90 90 120
Circle -7500403 true true 120 120 60

tree
false
0
Circle -7500403 true true 118 3 94
Rectangle -6459832 true false 120 195 180 300
Circle -7500403 true true 65 21 108
Circle -7500403 true true 116 41 127
Circle -7500403 true true 45 90 120
Circle -7500403 true true 104 74 152

triangle
false
0
Polygon -7500403 true true 150 30 15 255 285 255

triangle 2
false
0
Polygon -7500403 true true 150 30 15 255 285 255
Polygon -16777216 true false 151 99 225 223 75 224

truck
false
0
Rectangle -7500403 true true 4 45 195 187
Polygon -7500403 true true 296 193 296 150 259 134 244 104 208 104 207 194
Rectangle -1 true false 195 60 195 105
Polygon -16777216 true false 238 112 252 141 219 141 218 112
Circle -16777216 true false 234 174 42
Rectangle -7500403 true true 181 185 214 194
Circle -16777216 true false 144 174 42
Circle -16777216 true false 24 174 42
Circle -7500403 false true 24 174 42
Circle -7500403 false true 144 174 42
Circle -7500403 false true 234 174 42

turtle
true
0
Polygon -10899396 true false 215 204 240 233 246 254 228 266 215 252 193 210
Polygon -10899396 true false 195 90 225 75 245 75 260 89 269 108 261 124 240 105 225 105 210 105
Polygon -10899396 true false 105 90 75 75 55 75 40 89 31 108 39 124 60 105 75 105 90 105
Polygon -10899396 true false 132 85 134 64 107 51 108 17 150 2 192 18 192 52 169 65 172 87
Polygon -10899396 true false 85 204 60 233 54 254 72 266 85 252 107 210
Polygon -7500403 true true 119 75 179 75 209 101 224 135 220 225 175 261 128 261 81 224 74 135 88 99

wheel
false
0
Circle -7500403 true true 3 3 294
Circle -16777216 true false 30 30 240
Line -7500403 true 150 285 150 15
Line -7500403 true 15 150 285 150
Circle -7500403 true true 120 120 60
Line -7500403 true 216 40 79 269
Line -7500403 true 40 84 269 221
Line -7500403 true 40 216 269 79
Line -7500403 true 84 40 221 269

x
false
0
Polygon -7500403 true true 270 75 225 30 30 225 75 270
Polygon -7500403 true true 30 75 75 30 270 225 225 270

@#$#@#$#@
NetLogo 5.0.3
@#$#@#$#@
@#$#@#$#@
@#$#@#$#@
<experiments>
  <experiment name="changing stress_sd" repetitions="1" runMetricsEveryStep="false">
    <setup>setup</setup>
    <go>go</go>
    <exitCondition>subjectcount &gt; 1000</exitCondition>
    <metric>periodprevalence</metric>
    <metric>fed_mean</metric>
    <enumeratedValueSet variable="stress_sd">
      <value value="0.65"/>
      <value value="0.75"/>
      <value value="0.85"/>
    </enumeratedValueSet>
    <enumeratedValueSet variable="diathesis_sd">
      <value value="0.2"/>
    </enumeratedValueSet>
    <enumeratedValueSet variable="remissionstringency">
      <value value="0.5"/>
    </enumeratedValueSet>
    <enumeratedValueSet variable="threshold">
      <value value="15"/>
    </enumeratedValueSet>
    <enumeratedValueSet variable="durationconstant">
      <value value="3"/>
    </enumeratedValueSet>
  </experiment>
  <experiment name="changing diathesis_sd" repetitions="1" runMetricsEveryStep="false">
    <setup>setup</setup>
    <go>go</go>
    <exitCondition>subjectcount &gt; 1000</exitCondition>
    <metric>periodprevalence</metric>
    <metric>fed_mean</metric>
    <enumeratedValueSet variable="stress_sd">
      <value value="0.75"/>
    </enumeratedValueSet>
    <enumeratedValueSet variable="diathesis_sd">
      <value value="0.15"/>
      <value value="0.2"/>
      <value value="0.25"/>
    </enumeratedValueSet>
    <enumeratedValueSet variable="remissionstringency">
      <value value="0.5"/>
    </enumeratedValueSet>
    <enumeratedValueSet variable="threshold">
      <value value="15"/>
    </enumeratedValueSet>
    <enumeratedValueSet variable="durationconstant">
      <value value="3"/>
    </enumeratedValueSet>
  </experiment>
  <experiment name="changing threshold" repetitions="1" runMetricsEveryStep="false">
    <setup>setup</setup>
    <go>go</go>
    <exitCondition>subjectcount &gt; 1000</exitCondition>
    <metric>periodprevalence</metric>
    <metric>fed_mean</metric>
    <enumeratedValueSet variable="stress_sd">
      <value value="0.75"/>
    </enumeratedValueSet>
    <enumeratedValueSet variable="diathesis_sd">
      <value value="0.2"/>
    </enumeratedValueSet>
    <enumeratedValueSet variable="remissionstringency">
      <value value="0.5"/>
    </enumeratedValueSet>
    <enumeratedValueSet variable="threshold">
      <value value="10"/>
      <value value="15"/>
      <value value="20"/>
    </enumeratedValueSet>
    <enumeratedValueSet variable="durationconstant">
      <value value="3"/>
    </enumeratedValueSet>
  </experiment>
  <experiment name="changing durationconstant" repetitions="1" runMetricsEveryStep="false">
    <setup>setup</setup>
    <go>go</go>
    <exitCondition>subjectcount &gt; 1000</exitCondition>
    <metric>periodprevalence</metric>
    <metric>fed_mean</metric>
    <enumeratedValueSet variable="stress_sd">
      <value value="0.75"/>
    </enumeratedValueSet>
    <enumeratedValueSet variable="diathesis_sd">
      <value value="0.2"/>
    </enumeratedValueSet>
    <enumeratedValueSet variable="remissionstringency">
      <value value="0.5"/>
    </enumeratedValueSet>
    <enumeratedValueSet variable="threshold">
      <value value="15"/>
    </enumeratedValueSet>
    <enumeratedValueSet variable="durationconstant">
      <value value="2"/>
      <value value="3"/>
      <value value="4"/>
    </enumeratedValueSet>
  </experiment>
  <experiment name="changing remissionstringency" repetitions="1" runMetricsEveryStep="false">
    <setup>setup</setup>
    <go>go</go>
    <exitCondition>subjectcount &gt; 1000</exitCondition>
    <metric>periodprevalence</metric>
    <metric>fed_mean</metric>
    <enumeratedValueSet variable="stress_sd">
      <value value="0.75"/>
    </enumeratedValueSet>
    <enumeratedValueSet variable="diathesis_sd">
      <value value="0.2"/>
    </enumeratedValueSet>
    <enumeratedValueSet variable="remissionstringency">
      <value value="0.3"/>
      <value value="0.5"/>
      <value value="0.7"/>
    </enumeratedValueSet>
    <enumeratedValueSet variable="threshold">
      <value value="15"/>
    </enumeratedValueSet>
    <enumeratedValueSet variable="durationconstant">
      <value value="3"/>
    </enumeratedValueSet>
  </experiment>
</experiments>
@#$#@#$#@
@#$#@#$#@
default
0.0
-0.2 0 1.0 0.0
0.0 1 1.0 0.0
0.2 0 1.0 0.0
link direction
true
0
Line -7500403 true 150 150 90 180
Line -7500403 true 150 150 210 180

@#$#@#$#@
0
@#$#@#$#@
