# Supplementary material for: Major depression epidemiology from a diathesis-stress conceptualization
Source: BMC Psychiatry. 2013 Jan 11;13:19. doi: 10.1186/1471-244X-13-19 (PMC3549292; doi:10.1186/1471-244X-13-19)
Supplement: Additional file 3 — Simulation output, in comma-separated format. [file 1471-244X-13-19-S3.csv]

id	baseline	diathesis	onset	prevalence	duration	count	epc_year_9	dep_year_9	dep_year_10
1	2.159535	.7250378	0	0	0	0	0	0	0
2	4.621387	.9515757	0	0	0	0	0	0	0
3	4.037837	.8132244	0	0	0	0	0	0	0
4	5.855997	1.056415	0	0	0	0	0	0	0
5	8.191475	1.278801	2616	1	70	2	1	0	1
6	6.124592	1.136403	0	0	0	0	0	0	0
7	3.16146	.8454764	0	0	0	0	0	0	0
8	6.036151	1.24785	740	1	20	1	1	0	0
9	4.962644	1.084237	0	0	0	0	0	0	0
10	4.621991	.8717132	0	0	0	0	0	0	0
11	7.468727	1.442492	222	1	114	8	8	0	0
12	5.208935	1.154931	0	0	0	0	0	0	0
13	6.252366	1.326759	1285	1	45	2	2	0	0
14	3.246723	.8014786	0	0	0	0	0	0	0
15	4.057226	1.09441	0	0	0	0	0	0	0
16	3.317668	.8236852	0	0	0	0	0	0	0
17	5.247163	1.071977	0	0	0	0	0	0	0
18	2.94294	.7546273	0	0	0	0	0	0	0
19	7.161267	1.364603	627	1	68	6	6	0	0
20	4.2824	.9551387	0	0	0	0	0	0	0
21	4.33356	1.1432	0	0	0	0	0	0	0
22	4.507714	1.204017	0	0	0	0	0	0	0
23	5.371823	1.31427	1507	1	47	1	1	0	0
24	3.15853	.7913656	0	0	0	0	0	0	0
25	6.316837	1.134252	0	0	0	0	0	0	0
26	3.544616	.7481024	0	0	0	0	0	0	0
27	5.158716	.9564933	0	0	0	0	0	0	0
28	10.01401	1.721918	40	1	3612	1	1	0	1
29	4.409585	.8531555	0	0	0	0	0	0	0
30	2.630557	.7716969	0	0	0	0	0	0	0
31	5.658402	1.093315	0	0	0	0	0	0	0
32	3.545008	1.025171	0	0	0	0	0	0	0
33	2.551423	.6950505	0	0	0	0	0	0	0
34	4.16263	1.022499	0	0	0	0	0	0	0
35	4.342581	.9930744	0	0	0	0	0	0	0
36	3.693684	1.04476	0	0	0	0	0	0	0
37	4.990502	1.234881	0	0	0	0	0	0	0
38	5.063579	1.074265	0	0	0	0	0	0	0
39	2.154066	.7238334	0	0	0	0	0	0	0
40	3.85323	.9124691	0	0	0	0	0	0	0
41	4.595425	.9574274	0	0	0	0	0	0	0
42	2.512176	.7734804	0	0	0	0	0	0	0
43	3.878537	.8976205	0	0	0	0	0	0	0
44	3.664341	1.083682	0	0	0	0	0	0	0
45	6.505048	1.20227	0	0	0	0	0	0	0
46	4.051547	1.056717	0	0	0	0	0	0	0
47	2.855163	.9228987	0	0	0	0	0	0	0
48	7.236952	1.304128	2880	1	22	2	1	0	1
49	4.123905	1.197544	0	0	0	0	0	0	0
50	5.008621	1.035967	0	0	0	0	0	0	0
51	5.331942	1.071784	0	0	0	0	0	0	0
52	3.867368	.748471	0	0	0	0	0	0	0
53	3.258689	.9062981	0	0	0	0	0	0	0
54	5.363808	1.154051	0	0	0	0	0	0	0
55	2.494321	.6040512	0	0	0	0	0	0	0
56	5.846765	1.195969	0	0	0	0	0	0	0
57	5.488812	1.398547	1225	1	142	5	4	0	1
58	4.011442	.7890623	0	0	0	0	0	0	0
59	4.235985	.9011508	0	0	0	0	0	0	0
60	4.642507	1.040408	0	0	0	0	0	0	0
61	4.617982	.9439357	0	0	0	0	0	0	0
62	3.235012	.8255767	0	0	0	0	0	0	0
63	3.077817	.8346634	0	0	0	0	0	0	0
64	4.795588	.958683	0	0	0	0	0	0	0
65	6.512993	1.144138	1119	1	23	1	1	0	0
66	7.063134	1.219306	0	0	0	0	0	0	0
67	4.459942	1.104717	0	0	0	0	0	0	0
68	3.126613	.8319349	0	0	0	0	0	0	0
69	3.662166	1.036821	0	0	0	0	0	0	0
70	7.896058	1.420061	97	1	31	3	3	0	0
71	4.138757	1.006121	0	0	0	0	0	0	0
72	3.31383	.916535	0	0	0	0	0	0	0
73	2.52783	.6441076	0	0	0	0	0	0	0
74	10.89837	1.472576	37	1	170	7	6	0	1
75	6.325245	1.252612	0	0	0	0	0	0	0
76	4.526695	1.167237	0	0	0	0	0	0	0
77	3.337039	.9883737	0	0	0	0	0	0	0
78	3.850638	1.031877	0	0	0	0	0	0	0
79	1.643741	.6488737	0	0	0	0	0	0	0
80	2.516298	.7872284	0	0	0	0	0	0	0
81	4.010097	.9253327	0	0	0	0	0	0	0
82	3.266451	1.053068	0	0	0	0	0	0	0
83	3.664746	.9339988	0	0	0	0	0	0	0
84	3.141713	.9417953	0	0	0	0	0	0	0
85	6.42652	1.393776	1426	1	154	1	1	0	0
86	6.205432	1.045823	0	0	0	0	0	0	0
87	5.039347	1.023735	0	0	0	0	0	0	0
88	3.302252	1.014536	0	0	0	0	0	0	0
89	4.585125	1.262745	2399	1	25	1	1	0	0
90	4.381318	1.052257	0	0	0	0	0	0	0
91	3.337001	.8954163	0	0	0	0	0	0	0
92	5.013952	1.338961	641	1	102	3	3	0	0
93	4.541223	.8890923	0	0	0	0	0	0	0
94	5.130794	1.019978	0	0	0	0	0	0	0
95	1.803145	.6599351	0	0	0	0	0	0	0
96	5.47502	1.062385	0	0	0	0	0	0	0
97	5.322441	1.121319	2406	1	11	1	1	0	0
98	3.181187	.9155899	0	0	0	0	0	0	0
99	5.079041	1.107096	0	0	0	0	0	0	0
100	3.900406	.8637276	0	0	0	0	0	0	0
101	5.829273	1.053318	0	0	0	0	0	0	0
102	3.415972	.8791915	0	0	0	0	0	0	0
103	3.231261	.8095629	0	0	0	0	0	0	0
104	5.665651	1.134043	103	1	14	1	1	0	0
105	3.242114	.8899587	0	0	0	0	0	0	0
106	2.971214	.9917001	0	0	0	0	0	0	0
107	3.820148	1.074335	0	0	0	0	0	0	0
108	6.455871	1.078002	0	0	0	0	0	0	0
109	5.033394	1.031843	0	0	0	0	0	0	0
110	6.229585	1.172155	0	0	0	0	0	0	0
111	4.02877	.8215788	0	0	0	0	0	0	0
112	4.15366	1.055596	0	0	0	0	0	0	0
113	2.872836	.8366871	0	0	0	0	0	0	0
114	2.565736	.8539622	0	0	0	0	0	0	0
115	3.731952	1.085702	0	0	0	0	0	0	0
116	3.12225	1.066481	0	0	0	0	0	0	0
117	4.795264	1.125161	0	0	0	0	0	0	0
118	5.112972	1.252797	691	1	70	2	2	0	0
119	1.977377	.7262487	0	0	0	0	0	0	0
120	2.188155	.7686425	0	0	0	0	0	0	0
121	6.929033	1.090938	0	0	0	0	0	0	0
122	4.339837	.8496823	0	0	0	0	0	0	0
123	8.473354	1.397735	343	1	55	6	4	0	1
124	3.509617	1.150742	0	0	0	0	0	0	0
125	3.916961	.9744135	0	0	0	0	0	0	0
126	4.765239	.9950325	0	0	0	0	0	0	0
127	9.274844	1.849559	41	1	3611	1	1	1	1
128	5.095623	1.065576	0	0	0	0	0	0	0
129	2.775964	.9119993	0	0	0	0	0	0	0
130	2.899782	.900988	0	0	0	0	0	0	0
131	2.845959	.8894897	0	0	0	0	0	0	0
132	3.286809	.6725648	0	0	0	0	0	0	0
133	4.234893	.8177449	0	0	0	0	0	0	0
134	2.873751	.7737729	0	0	0	0	0	0	0
135	1.778093	.6905487	0	0	0	0	0	0	0
136	5.718134	1.151717	0	0	0	0	0	0	0
137	4.029003	.9805612	0	0	0	0	0	0	0
138	3.961722	1.091411	0	0	0	0	0	0	0
139	6.018559	1.148708	0	0	0	0	0	0	0
140	2.639231	.8290944	0	0	0	0	0	0	0
141	4.101813	1.093373	0	0	0	0	0	0	0
142	6.684598	1.035088	0	0	0	0	0	0	0
143	2.725662	.8614497	0	0	0	0	0	0	0
144	4.867143	1.229358	0	0	0	0	0	0	0
145	6.119405	1.15441	0	0	0	0	0	0	0
146	2.407969	.5860879	0	0	0	0	0	0	0
147	4.460814	1.105509	0	0	0	0	0	0	0
148	4.79154	.928868	0	0	0	0	0	0	0
149	2.978779	.7242756	0	0	0	0	0	0	0
150	4.014145	1.048257	0	0	0	0	0	0	0
151	3.811859	.9614583	0	0	0	0	0	0	0
152	2.44496	.807305	0	0	0	0	0	0	0
153	7.157753	1.175287	0	0	0	0	0	0	0
154	4.591221	.9514732	0	0	0	0	0	0	0
155	5.165988	1.024707	0	0	0	0	0	0	0
156	5.296268	1.108043	0	0	0	0	0	0	0
157	6.092485	1.108021	0	0	0	0	0	0	0
158	3.849226	.7727401	0	0	0	0	0	0	0
159	4.577335	.8194336	0	0	0	0	0	0	0
160	6.456643	1.21409	0	0	0	0	0	0	0
161	7.917535	1.412695	341	1	374	3	3	0	0
162	5.996767	1.190828	2238	1	15	1	1	0	0
163	4.64021	1.058316	0	0	0	0	0	0	0
164	6.543565	1.085117	0	0	0	0	0	0	0
165	4.620353	.9188393	0	0	0	0	0	0	0
166	7.800577	1.484259	288	1	408	6	4	0	1
167	5.225678	1.334187	2171	1	24	2	2	0	0
168	2.630406	.6721176	0	0	0	0	0	0	0
169	5.52179	1.234293	0	0	0	0	0	0	0
170	3.079505	.8308303	0	0	0	0	0	0	0
171	3.567239	1.072503	0	0	0	0	0	0	0
172	3.454877	1.018196	0	0	0	0	0	0	0
173	3.721007	1.053034	0	0	0	0	0	0	0
174	2.688851	.7698599	0	0	0	0	0	0	0
175	7.99473	1.321662	92	1	55	2	1	0	1
176	3.1984	.7493507	0	0	0	0	0	0	0
177	4.720125	1.210157	0	0	0	0	0	0	0
178	6.927751	1.426748	805	1	91	8	7	0	1
179	5.301218	1.303358	1251	1	32	2	2	0	0
180	6.575987	1.262135	2335	1	14	1	1	0	0
181	2.766371	.6956778	0	0	0	0	0	0	0
182	3.292411	.9494966	0	0	0	0	0	0	0
183	2.569136	.7246855	0	0	0	0	0	0	0
184	5.101219	1.2068	0	0	0	0	0	0	0
185	3.16077	.8035745	0	0	0	0	0	0	0
186	11.24702	1.581583	143	1	116	4	3	1	1
187	4.320599	1.08335	0	0	0	0	0	0	0
188	4.013039	.8416088	0	0	0	0	0	0	0
189	6.07567	1.197757	0	0	0	0	0	0	0
190	4.388646	1.15468	0	0	0	0	0	0	0
191	4.764439	1.065269	0	0	0	0	0	0	0
192	5.842084	1.053472	0	0	0	0	0	0	0
193	2.469481	.6799052	0	0	0	0	0	0	0
194	4.669624	1.129091	0	0	0	0	0	0	0
195	5.904107	1.213139	0	0	0	0	0	0	0
196	6.43448	1.206457	2885	1	10	1	1	0	0
197	4.713156	.9942176	0	0	0	0	0	0	0
198	3.204036	.8456861	0	0	0	0	0	0	0
199	3.211788	.9246073	0	0	0	0	0	0	0
200	11.7799	1.721115	39	1	3613	1	1	0	1
201	2.685123	.7465726	0	0	0	0	0	0	0
202	3.942851	.9864124	0	0	0	0	0	0	0
203	2.277335	.6458241	0	0	0	0	0	0	0
204	5.769559	1.351401	233	1	115	4	4	0	0
205	4.768639	1.068478	0	0	0	0	0	0	0
206	5.039659	1.150241	0	0	0	0	0	0	0
207	5.313034	1.237315	0	0	0	0	0	0	0
208	6.177238	1.012049	0	0	0	0	0	0	0
209	4.642466	1.068629	0	0	0	0	0	0	0
210	5.201979	1.095227	0	0	0	0	0	0	0
211	6.334596	1.198346	0	0	0	0	0	0	0
212	3.668391	.8290468	0	0	0	0	0	0	0
213	3.918725	.8034363	0	0	0	0	0	0	0
214	3.574449	.7447579	0	0	0	0	0	0	0
215	7.158735	1.364367	138	1	104	1	1	0	0
216	4.016795	1.031539	0	0	0	0	0	0	0
217	6.674237	1.338997	0	0	0	0	0	0	0
218	5.821769	1.070482	0	0	0	0	0	0	0
219	6.447893	.9950983	0	0	0	0	0	0	0
220	4.881563	1.304988	1357	1	19	2	2	0	0
221	6.45046	1.365586	539	1	14	3	3	0	0
222	2.472878	.8508132	0	0	0	0	0	0	0
223	3.567384	.7856406	0	0	0	0	0	0	0
224	2.987406	.975525	0	0	0	0	0	0	0
225	1.644109	.6363906	0	0	0	0	0	0	0
226	3.396887	.989891	0	0	0	0	0	0	0
227	3.955342	.9660525	0	0	0	0	0	0	0
228	2.854057	.7462854	0	0	0	0	0	0	0
229	3.794847	.8971678	0	0	0	0	0	0	0
230	4.977278	1.209335	0	0	0	0	0	0	0
231	3.676609	.9904888	0	0	0	0	0	0	0
232	4.301833	1.03864	0	0	0	0	0	0	0
233	4.560335	.9003727	0	0	0	0	0	0	0
234	3.53679	.7882689	0	0	0	0	0	0	0
235	4.548155	1.111564	0	0	0	0	0	0	0
236	3.395933	1.045259	0	0	0	0	0	0	0
237	2.143318	.8043054	0	0	0	0	0	0	0
238	2.138184	.7958702	0	0	0	0	0	0	0
239	5.096436	.9616027	0	0	0	0	0	0	0
240	3.871187	.8857372	0	0	0	0	0	0	0
241	4.005235	.8556792	0	0	0	0	0	0	0
242	6.592955	1.40243	1898	1	65	3	3	0	0
243	2.5347	.7737988	0	0	0	0	0	0	0
244	3.795344	.807117	0	0	0	0	0	0	0
245	3.227098	.9074093	0	0	0	0	0	0	0
246	4.050071	.935862	0	0	0	0	0	0	0
247	1.244021	.5257741	0	0	0	0	0	0	0
248	8.85816	1.531603	490	1	309	6	6	0	1
249	1.860201	.6758182	0	0	0	0	0	0	0
250	5.38129	1.085459	0	0	0	0	0	0	0
251	2.583964	.8143414	0	0	0	0	0	0	0
252	5.076285	1.314722	689	1	40	1	1	0	0
253	5.033696	1.137139	0	0	0	0	0	0	0
254	4.886429	1.003259	0	0	0	0	0	0	0
255	6.659946	1.372988	323	1	23	6	5	0	1
256	3.792073	1.22129	0	0	0	0	0	0	0
257	6.089971	1.083351	0	0	0	0	0	0	0
258	5.327594	1.080113	0	0	0	0	0	0	0
259	3.721647	.9350885	0	0	0	0	0	0	0
260	2.774954	.8213447	0	0	0	0	0	0	0
261	2.366672	.7655121	0	0	0	0	0	0	0
262	3.412857	.9445013	0	0	0	0	0	0	0
263	3.749812	.8932101	0	0	0	0	0	0	0
264	4.675511	.9752554	0	0	0	0	0	0	0
265	4.098379	.9531461	0	0	0	0	0	0	0
266	3.537839	1.048649	0	0	0	0	0	0	0
267	6.126987	1.188879	0	0	0	0	0	0	0
268	5.119431	.9842305	0	0	0	0	0	0	0
269	4.189179	1.012607	0	0	0	0	0	0	0
270	7.606288	1.394238	2230	1	254	2	1	0	1
271	7.326336	1.027989	0	0	0	0	0	0	0
272	4.085465	1.124267	0	0	0	0	0	0	0
273	3.950842	.9815434	0	0	0	0	0	0	0
274	2.648269	.9189929	0	0	0	0	0	0	0
275	5.439775	1.029848	0	0	0	0	0	0	0
276	3.327838	.7688784	0	0	0	0	0	0	0
277	2.57637	.641492	0	0	0	0	0	0	0
278	2.33922	.9215145	0	0	0	0	0	0	0
279	6.151178	1.114913	0	0	0	0	0	0	0
280	3.265774	.7935499	0	0	0	0	0	0	0
281	2.151843	.7061248	0	0	0	0	0	0	0
282	2.903824	.7810127	0	0	0	0	0	0	0
283	4.467341	.8348258	0	0	0	0	0	0	0
284	5.035336	.9590849	0	0	0	0	0	0	0
285	5.459386	1.042455	0	0	0	0	0	0	0
286	4.013505	1.00272	0	0	0	0	0	0	0
287	6.422342	1.07091	0	0	0	0	0	0	0
288	6.210659	1.206458	100	1	19	1	1	0	0
289	6.62607	1.275395	2235	1	20	2	1	0	1
290	4.146816	.9584869	0	0	0	0	0	0	0
291	3.499744	.8117114	0	0	0	0	0	0	0
292	2.508351	.8202236	0	0	0	0	0	0	0
293	6.451602	1.202617	0	0	0	0	0	0	0
294	4.349709	1.165829	0	0	0	0	0	0	0
295	5.076245	1.220954	0	0	0	0	0	0	0
296	3.407099	1.053338	0	0	0	0	0	0	0
297	6.631667	1.077259	0	0	0	0	0	0	0
298	4.15906	.8491343	0	0	0	0	0	0	0
299	5.257036	.8845107	0	0	0	0	0	0	0
300	3.854716	1.072209	2691	1	10	1	1	0	0
301	7.271425	1.19316	3097	1	11	1	1	0	0
302	2.959442	.7471561	0	0	0	0	0	0	0
303	5.746267	1.401443	78	1	186	8	8	0	0
304	7.352041	1.24765	0	0	0	0	0	0	0
305	3.380377	1.017182	0	0	0	0	0	0	0
306	5.137381	1.074949	0	0	0	0	0	0	0
307	6.766263	1.090691	0	0	0	0	0	0	0
308	3.991895	1.101227	0	0	0	0	0	0	0
309	3.53376	.9940062	0	0	0	0	0	0	0
310	5.409633	1.055808	0	0	0	0	0	0	0
311	4.464587	1.013837	0	0	0	0	0	0	0
312	5.605933	1.273086	1433	1	54	1	1	0	0
313	1.682043	.7155566	0	0	0	0	0	0	0
314	3.26048	1.034373	0	0	0	0	0	0	0
315	5.881579	1.019422	0	0	0	0	0	0	0
316	4.806655	1.067263	0	0	0	0	0	0	0
317	2.407049	.7933671	0	0	0	0	0	0	0
318	4.187291	.9526489	0	0	0	0	0	0	0
319	5.782416	1.235235	0	0	0	0	0	0	0
320	2.198636	.7433969	0	0	0	0	0	0	0
321	4.804301	1.2458	0	0	0	0	0	0	0
322	5.624926	.9830424	0	0	0	0	0	0	0
323	5.691802	1.009584	0	0	0	0	0	0	0
324	4.723228	1.266486	2779	1	29	1	1	0	0
325	3.020236	.8565894	0	0	0	0	0	0	0
326	5.267373	1.280511	2833	1	19	1	1	0	0
327	4.091001	.910672	0	0	0	0	0	0	0
328	5.03307	.9987262	0	0	0	0	0	0	0
329	3.852216	.8508334	0	0	0	0	0	0	0
330	3.612519	1.031326	0	0	0	0	0	0	0
331	3.628291	1.034328	0	0	0	0	0	0	0
332	2.720967	.7856486	0	0	0	0	0	0	0
333	6.11361	1.06586	0	0	0	0	0	0	0
334	3.440007	.7675214	0	0	0	0	0	0	0
335	3.7037	.822972	0	0	0	0	0	0	0
336	5.480958	1.105347	0	0	0	0	0	0	0
337	3.796573	1.048274	0	0	0	0	0	0	0
338	3.165786	.9211257	0	0	0	0	0	0	0
339	4.047411	.8796967	0	0	0	0	0	0	0
340	2.595511	.8000618	0	0	0	0	0	0	0
341	3.144238	.7731387	0	0	0	0	0	0	0
342	6.272719	.9768296	0	0	0	0	0	0	0
343	3.322482	.8056313	0	0	0	0	0	0	0
344	3.695963	.7880294	0	0	0	0	0	0	0
345	4.653086	.8793578	0	0	0	0	0	0	0
346	5.880868	.8877346	0	0	0	0	0	0	0
347	1.896522	.8043745	0	0	0	0	0	0	0
348	2.406979	.7929776	0	0	0	0	0	0	0
349	4.768824	.841355	0	0	0	0	0	0	0
350	4.124232	.9599069	0	0	0	0	0	0	0
351	5.954439	1.26165	3355	1	20	1	0	0	1
352	3.308718	.9089745	0	0	0	0	0	0	0
353	3.892478	1.035523	0	0	0	0	0	0	0
354	1.502078	.6111463	0	0	0	0	0	0	0
355	14.79097	1.782609	33	1	3619	1	1	1	1
356	5.855049	.8884902	0	0	0	0	0	0	0
357	4.145927	1.138122	0	0	0	0	0	0	0
358	4.492652	1.00347	0	0	0	0	0	0	0
359	4.660495	1.088202	0	0	0	0	0	0	0
360	5.725814	1.054243	0	0	0	0	0	0	0
361	3.583165	1.011027	0	0	0	0	0	0	0
362	4.496395	.9347491	0	0	0	0	0	0	0
363	3.292062	.8156545	0	0	0	0	0	0	0
364	6.098376	1.120126	2825	1	10	1	1	0	0
365	4.100195	.886412	0	0	0	0	0	0	0
366	3.036391	.8326217	0	0	0	0	0	0	0
367	9.950495	1.23308	0	0	0	0	0	0	0
368	3.262396	.793381	0	0	0	0	0	0	0
369	2.780458	.8462703	0	0	0	0	0	0	0
370	4.536296	1.071177	0	0	0	0	0	0	0
371	5.561898	1.116813	0	0	0	0	0	0	0
372	6.757324	1.246144	2883	1	15	1	1	0	0
373	3.060218	.9021573	0	0	0	0	0	0	0
374	3.918629	1.024863	0	0	0	0	0	0	0
375	5.32897	1.167858	0	0	0	0	0	0	0
376	3.181877	.9247231	0	0	0	0	0	0	0
377	6.146033	1.369333	1632	1	48	3	3	0	0
378	2.458415	.8045399	0	0	0	0	0	0	0
379	4.326877	.9920212	0	0	0	0	0	0	0
380	5.905884	1.206809	2420	1	15	1	1	0	0
381	2.153779	.7073075	0	0	0	0	0	0	0
382	4.033783	.9701462	0	0	0	0	0	0	0
383	2.875501	.8484503	0	0	0	0	0	0	0
384	3.708528	.8265219	0	0	0	0	0	0	0
385	2.917802	.8376221	0	0	0	0	0	0	0
386	6.106379	1.282992	3354	1	22	1	0	0	1
387	2.711341	.7605849	0	0	0	0	0	0	0
388	3.416121	1.042877	0	0	0	0	0	0	0
389	3.866739	1.02898	0	0	0	0	0	0	0
390	2.592087	.8027372	0	0	0	0	0	0	0
391	3.374477	.8932788	0	0	0	0	0	0	0
392	2.319037	.9163526	0	0	0	0	0	0	0
393	4.610265	1.067818	0	0	0	0	0	0	0
394	5.148971	.9503469	0	0	0	0	0	0	0
395	4.814617	.9825466	0	0	0	0	0	0	0
396	3.279737	.8975614	0	0	0	0	0	0	0
397	3.489666	.8822563	0	0	0	0	0	0	0
398	3.2126	.767164	0	0	0	0	0	0	0
399	6.129284	1.157477	837	1	10	1	1	0	0
400	8.103058	1.417341	911	1	48	6	5	0	1
401	5.222234	1.165612	0	0	0	0	0	0	0
402	3.540831	.8592145	0	0	0	0	0	0	0
403	7.280629	1.580185	30	1	2363	2	2	0	1
404	2.8599	.6546618	0	0	0	0	0	0	0
405	3.412205	1.048712	0	0	0	0	0	0	0
406	5.515328	1.05396	0	0	0	0	0	0	0
407	6.130227	1.103685	0	0	0	0	0	0	0
408	4.282183	1.047248	0	0	0	0	0	0	0
409	2.717303	.8385893	0	0	0	0	0	0	0
410	10.41114	1.506601	290	1	177	8	6	1	1
411	2.889829	.8738794	0	0	0	0	0	0	0
412	2.688804	.8828253	0	0	0	0	0	0	0
413	4.038808	1.006952	0	0	0	0	0	0	0
414	7.465144	1.389488	240	1	170	2	2	0	0
415	3.889108	.9072185	0	0	0	0	0	0	0
416	7.887976	1.509449	62	1	238	10	9	0	1
417	4.700721	.8334884	0	0	0	0	0	0	0
418	4.654064	1.337688	1301	1	42	2	2	0	0
419	2.720942	.859364	0	0	0	0	0	0	0
420	3.870609	1.00685	0	0	0	0	0	0	0
421	3.005753	1.037907	0	0	0	0	0	0	0
422	3.667494	.8068398	0	0	0	0	0	0	0
423	5.891779	1.184115	0	0	0	0	0	0	0
424	3.766029	.8500059	0	0	0	0	0	0	0
425	5.407238	1.278208	925	1	79	1	1	0	0
426	2.58029	.782822	0	0	0	0	0	0	0
427	2.706514	.8913965	0	0	0	0	0	0	0
428	4.85489	1.061781	0	0	0	0	0	0	0
429	4.260799	.9692935	0	0	0	0	0	0	0
430	4.88182	.8870131	0	0	0	0	0	0	0
431	2.340189	.6911274	0	0	0	0	0	0	0
432	5.757442	1.544714	466	1	905	2	2	0	0
433	3.840345	1.058038	0	0	0	0	0	0	0
434	4.618907	1.007862	0	0	0	0	0	0	0
435	3.790492	1.122286	0	0	0	0	0	0	0
436	4.979137	1.1463	0	0	0	0	0	0	0
437	4.220713	1.01774	0	0	0	0	0	0	0
438	3.24954	.8378813	0	0	0	0	0	0	0
439	13.54595	1.791596	62	1	3590	1	1	0	1
440	7.895029	1.236031	2797	1	27	1	1	0	0
441	4.863862	.9143512	0	0	0	0	0	0	0
442	6.197729	1.294309	0	0	0	0	0	0	0
443	2.817565	.7700835	0	0	0	0	0	0	0
444	2.890963	.863338	0	0	0	0	0	0	0
445	2.99592	.960097	0	0	0	0	0	0	0
446	4.622484	.9867026	0	0	0	0	0	0	0
447	3.25178	.8518555	0	0	0	0	0	0	0
448	3.828408	1.052853	0	0	0	0	0	0	0
449	1.966555	.6767364	0	0	0	0	0	0	0
450	4.749827	.8958791	0	0	0	0	0	0	0
451	4.571749	1.014983	0	0	0	0	0	0	0
452	4.843113	.9018164	0	0	0	0	0	0	0
453	4.026661	1.047734	0	0	0	0	0	0	0
454	2.739569	.7713112	0	0	0	0	0	0	0
455	3.64033	.9633147	0	0	0	0	0	0	0
456	4.255019	1.062633	0	0	0	0	0	0	0
457	3.712324	.9026853	0	0	0	0	0	0	0
458	4.935576	1.085859	0	0	0	0	0	0	0
459	4.596502	1.161535	0	0	0	0	0	0	0
460	6.031057	1.226667	3024	1	20	1	1	0	0
461	4.832172	.9232872	0	0	0	0	0	0	0
462	3.570611	.9508143	0	0	0	0	0	0	0
463	3.608015	1.17168	0	0	0	0	0	0	0
464	8.255785	1.412132	109	1	141	6	6	0	0
465	2.67719	.8765776	0	0	0	0	0	0	0
466	3.484272	.8603891	0	0	0	0	0	0	0
467	5.010638	.8689874	0	0	0	0	0	0	0
468	4.112709	.9000819	0	0	0	0	0	0	0
469	7.641142	1.483732	254	1	188	5	5	0	0
470	7.959613	1.242839	2797	1	27	1	1	0	0
471	3.010036	.955142	0	0	0	0	0	0	0
472	3.575568	.9566805	0	0	0	0	0	0	0
473	6.313211	1.035983	0	0	0	0	0	0	0
474	5.934886	1.258892	3355	1	20	1	0	0	1
475	6.873287	1.12236	0	0	0	0	0	0	0
476	2.639525	.7116051	0	0	0	0	0	0	0
477	3.256862	.9458786	0	0	0	0	0	0	0
478	2.957941	.7779768	0	0	0	0	0	0	0
479	6.159668	1.240969	2418	1	34	1	1	0	0
480	3.76541	1.044683	0	0	0	0	0	0	0
481	4.062553	1.065198	0	0	0	0	0	0	0
482	4.129365	1.045494	0	0	0	0	0	0	0
483	3.594813	.8480756	0	0	0	0	0	0	0
484	3.043912	.8115279	0	0	0	0	0	0	0
485	3.9077	.871484	0	0	0	0	0	0	0
486	3.403678	.898046	0	0	0	0	0	0	0
487	4.297616	1.136884	0	0	0	0	0	0	0
488	4.391735	1.093606	0	0	0	0	0	0	0
489	4.286591	.9209063	0	0	0	0	0	0	0
490	7.963353	1.255951	1928	1	15	2	2	0	0
491	5.438456	.9778873	0	0	0	0	0	0	0
492	3.740873	.8311961	0	0	0	0	0	0	0
493	4.23722	.8289979	0	0	0	0	0	0	0
494	7.581942	1.110066	0	0	0	0	0	0	0
495	4.19024	1.039784	0	0	0	0	0	0	0
496	5.31155	1.334337	2266	1	63	2	2	0	0
497	4.02139	1.005563	0	0	0	0	0	0	0
498	5.121898	1.142478	0	0	0	0	0	0	0
499	5.597524	1.371773	1247	1	40	3	3	0	0
500	6.095057	1.101575	0	0	0	0	0	0	0
501	3.896715	.910217	0	0	0	0	0	0	0
502	2.033909	.7620395	0	0	0	0	0	0	0
503	2.747341	.8929598	0	0	0	0	0	0	0
504	5.355638	1.008058	0	0	0	0	0	0	0
505	2.760792	.8144469	0	0	0	0	0	0	0
506	2.95305	1.028654	0	0	0	0	0	0	0
507	6.088074	1.037933	0	0	0	0	0	0	0
508	7.500728	1.253987	1415	1	19	1	1	0	0
509	2.850874	.8266862	0	0	0	0	0	0	0
510	4.42021	1.189435	0	0	0	0	0	0	0
511	7.29689	1.205766	0	0	0	0	0	0	0
512	5.497336	1.256761	0	0	0	0	0	0	0
513	3.859135	.8611091	0	0	0	0	0	0	0
514	2.508353	.7678349	0	0	0	0	0	0	0
515	5.124619	.8529386	0	0	0	0	0	0	0
516	5.752072	1.22927	0	0	0	0	0	0	0
517	2.878601	.7370961	0	0	0	0	0	0	0
518	5.800896	1.066882	0	0	0	0	0	0	0
519	4.90511	1.212286	0	0	0	0	0	0	0
520	4.69916	1.026066	0	0	0	0	0	0	0
521	2.53751	.7377506	0	0	0	0	0	0	0
522	4.26615	1.154984	0	0	0	0	0	0	0
523	3.322201	.8808595	0	0	0	0	0	0	0
524	5.567183	1.285773	2364	1	26	1	1	0	0
525	6.063167	1.121253	0	0	0	0	0	0	0
526	2.353765	.775919	0	0	0	0	0	0	0
527	2.804636	.8818457	0	0	0	0	0	0	0
528	3.075252	.8807959	0	0	0	0	0	0	0
529	3.334735	.9282501	0	0	0	0	0	0	0
530	3.868334	1.046806	0	0	0	0	0	0	0
531	3.799813	.8569779	0	0	0	0	0	0	0
532	4.382421	1.051671	0	0	0	0	0	0	0
533	6.965193	1.38626	1252	1	29	5	5	0	0
534	4.032035	1.026747	0	0	0	0	0	0	0
535	7.191934	1.015641	0	0	0	0	0	0	0
536	6.912989	1.05365	0	0	0	0	0	0	0
537	2.757934	.8722367	0	0	0	0	0	0	0
538	3.979691	.9959752	0	0	0	0	0	0	0
539	2.884708	.8858099	0	0	0	0	0	0	0
540	5.304758	1.140841	0	0	0	0	0	0	0
541	9.857759	1.457605	225	1	569	6	5	0	1
542	4.345393	.9070755	0	0	0	0	0	0	0
543	4.037786	1.052055	0	0	0	0	0	0	0
544	2.249123	.7176203	0	0	0	0	0	0	0
545	3.674017	1.050276	0	0	0	0	0	0	0
546	3.310582	.8060121	0	0	0	0	0	0	0
547	4.699091	1.145308	0	0	0	0	0	0	0
548	3.917526	.7533599	0	0	0	0	0	0	0
549	5.168058	1.090352	0	0	0	0	0	0	0
550	3.958827	.9062181	0	0	0	0	0	0	0
551	6.949233	1.430363	1767	1	97	2	2	0	0
552	4.693268	.8509839	0	0	0	0	0	0	0
553	5.70914	1.143469	0	0	0	0	0	0	0
554	5.263174	.9244536	0	0	0	0	0	0	0
555	4.557657	1.007964	0	0	0	0	0	0	0
556	3.114522	.8371031	0	0	0	0	0	0	0
557	5.528746	1.369986	2264	1	69	3	3	0	0
558	7.384428	1.105186	0	0	0	0	0	0	0
559	6.062153	1.039105	0	0	0	0	0	0	0
560	5.927317	1.290989	0	0	0	0	0	0	0
561	3.493109	.8607258	0	0	0	0	0	0	0
562	9.61889	1.652007	27	1	1752	2	2	1	1
563	1.535555	.6429204	0	0	0	0	0	0	0
564	4.253342	1.014096	0	0	0	0	0	0	0
565	4.738294	1.047181	0	0	0	0	0	0	0
566	2.797296	.8148805	0	0	0	0	0	0	0
567	3.695776	.8924249	0	0	0	0	0	0	0
568	3.355891	.9487124	0	0	0	0	0	0	0
569	5.487883	1.287319	1679	1	15	1	1	0	0
570	3.781064	1.015865	0	0	0	0	0	0	0
571	3.832217	.9711373	0	0	0	0	0	0	0
572	5.761585	1.367425	2898	1	50	1	1	0	0
573	6.446763	1.32006	756	1	38	1	1	0	0
574	2.653868	.734091	0	0	0	0	0	0	0
575	2.885198	1.008645	0	0	0	0	0	0	0
576	2.249864	.6632036	0	0	0	0	0	0	0
577	6.15815	1.327884	1361	1	115	1	1	0	0
578	7.313317	1.063455	0	0	0	0	0	0	0
579	5.901846	1.134179	0	0	0	0	0	0	0
580	4.231225	.9131257	0	0	0	0	0	0	0
581	5.359949	1.208102	0	0	0	0	0	0	0
582	2.169017	.7404802	0	0	0	0	0	0	0
583	3.060156	.867248	0	0	0	0	0	0	0
584	3.085037	.8815018	0	0	0	0	0	0	0
585	3.44802	1.087807	0	0	0	0	0	0	0
586	4.937745	1.05506	0	0	0	0	0	0	0
587	5.041416	.9191727	0	0	0	0	0	0	0
588	7.093264	1.309689	3462	1	36	2	0	0	1
589	6.034638	1.398175	145	1	281	5	5	0	0
590	4.304861	1.079377	0	0	0	0	0	0	0
591	3.815021	.9116362	0	0	0	0	0	0	0
592	3.258839	1.011582	0	0	0	0	0	0	0
593	3.755346	.8795193	0	0	0	0	0	0	0
594	3.101834	.9892913	0	0	0	0	0	0	0
595	7.85103	1.44733	850	1	466	4	2	0	1
596	4.096575	.8940641	0	0	0	0	0	0	0
597	2.867572	.7219234	0	0	0	0	0	0	0
598	4.945775	1.050697	0	0	0	0	0	0	0
599	2.975432	.9926324	0	0	0	0	0	0	0
600	8.425141	1.163623	0	0	0	0	0	0	0
601	2.40797	.7815961	0	0	0	0	0	0	0
602	4.15192	.8503337	0	0	0	0	0	0	0
603	1.511367	.6064238	0	0	0	0	0	0	0
604	2.810235	.8475494	0	0	0	0	0	0	0
605	5.525899	1.318475	690	1	73	2	2	0	0
606	3.414073	.894772	0	0	0	0	0	0	0
607	3.31148	.9814525	0	0	0	0	0	0	0
608	5.693579	1.172174	2403	1	17	1	1	0	0
609	1.455472	.624514	0	0	0	0	0	0	0
610	7.147028	1.283024	0	0	0	0	0	0	0
611	2.812536	.9094378	0	0	0	0	0	0	0
612	3.959807	.8344239	0	0	0	0	0	0	0
613	7.812073	1.227264	2797	1	27	1	1	0	0
614	2.594256	.8591717	0	0	0	0	0	0	0
615	6.021479	1.090488	0	0	0	0	0	0	0
616	5.232665	1.05235	0	0	0	0	0	0	0
617	3.363626	.8783348	0	0	0	0	0	0	0
618	4.028655	.9746018	0	0	0	0	0	0	0
619	4.118786	.8841625	0	0	0	0	0	0	0
620	4.629077	1.224084	0	0	0	0	0	0	0
621	3.168698	.8767245	0	0	0	0	0	0	0
622	3.140363	.9073916	0	0	0	0	0	0	0
623	3.067847	.8687205	0	0	0	0	0	0	0
624	7.212964	1.31924	184	1	22	5	5	0	0
625	3.899854	.8473334	0	0	0	0	0	0	0
626	3.90396	.92788	0	0	0	0	0	0	0
627	4.604339	1.240284	0	0	0	0	0	0	0
628	2.848077	.7575455	0	0	0	0	0	0	0
629	3.922948	1.084335	0	0	0	0	0	0	0
630	4.884934	1.144225	0	0	0	0	0	0	0
631	6.530048	1.139424	0	0	0	0	0	0	0
632	3.568105	.9752407	0	0	0	0	0	0	0
633	2.982329	.7822257	0	0	0	0	0	0	0
634	4.164801	1.104463	0	0	0	0	0	0	0
635	3.585361	1.010247	0	0	0	0	0	0	0
636	6.654817	1.166171	0	0	0	0	0	0	0
637	4.985384	1.065173	0	0	0	0	0	0	0
638	4.769601	.9724882	0	0	0	0	0	0	0
639	4.803511	1.071078	0	0	0	0	0	0	0
640	4.314948	1.015049	0	0	0	0	0	0	0
641	2.012021	.6992468	0	0	0	0	0	0	0
642	3.600567	.748286	0	0	0	0	0	0	0
643	2.257374	.824174	0	0	0	0	0	0	0
644	5.355686	1.111871	0	0	0	0	0	0	0
645	5.075775	.9392444	0	0	0	0	0	0	0
646	3.500288	.8622849	0	0	0	0	0	0	0
647	3.142354	.9466397	0	0	0	0	0	0	0
648	5.017546	1.100863	0	0	0	0	0	0	0
649	7.614145	1.054201	0	0	0	0	0	0	0
650	5.379745	1.188919	0	0	0	0	0	0	0
651	6.054338	1.21997	0	0	0	0	0	0	0
652	5.851188	1.228193	0	0	0	0	0	0	0
653	4.527585	.9155447	0	0	0	0	0	0	0
654	5.674143	.9339663	0	0	0	0	0	0	0
655	4.538832	.9890333	0	0	0	0	0	0	0
656	4.288451	1.028727	0	0	0	0	0	0	0
657	1.751899	.6477986	0	0	0	0	0	0	0
658	5.109221	1.240342	0	0	0	0	0	0	0
659	4.911819	1.063779	0	0	0	0	0	0	0
660	7.319679	1.385635	32	1	28	2	2	0	0
661	4.849566	1.183733	0	0	0	0	0	0	0
662	4.211902	.864449	0	0	0	0	0	0	0
663	5.162227	1.179911	0	0	0	0	0	0	0
664	2.624262	.7454867	0	0	0	0	0	0	0
665	4.079038	1.202844	0	0	0	0	0	0	0
666	5.091904	1.111989	0	0	0	0	0	0	0
667	4.065645	1.134175	0	0	0	0	0	0	0
668	4.790094	1.005562	0	0	0	0	0	0	0
669	3.182481	.8301934	0	0	0	0	0	0	0
670	3.558521	.7693358	0	0	0	0	0	0	0
671	5.76388	1.026506	0	0	0	0	0	0	0
672	4.908605	.9559247	0	0	0	0	0	0	0
673	2.589113	.6946278	0	0	0	0	0	0	0
674	7.296489	1.524647	139	1	51	6	6	0	0
675	2.717821	.8101389	0	0	0	0	0	0	0
676	3.952369	.8334172	0	0	0	0	0	0	0
677	4.145432	1.170318	0	0	0	0	0	0	0
678	5.506928	1.181465	0	0	0	0	0	0	0
679	6.636667	1.309934	473	1	81	3	3	0	0
680	4.793572	.941422	0	0	0	0	0	0	0
681	5.883851	1.428434	209	1	37	3	3	0	0
682	5.763103	1.063322	0	0	0	0	0	0	0
683	3.91222	1.145832	0	0	0	0	0	0	0
684	3.168239	.9484428	0	0	0	0	0	0	0
685	2.153988	.7175257	0	0	0	0	0	0	0
686	4.202244	.9403738	0	0	0	0	0	0	0
687	3.509933	.9869304	0	0	0	0	0	0	0
688	7.30705	1.330961	183	1	23	6	6	0	0
689	3.644551	.9306839	0	0	0	0	0	0	0
690	6.128718	1.311536	1653	1	44	1	1	0	0
691	4.488142	1.049069	0	0	0	0	0	0	0
692	5.852743	1.169152	0	0	0	0	0	0	0
693	6.270718	.9925824	0	0	0	0	0	0	0
694	4.886582	1.091368	0	0	0	0	0	0	0
695	3.03708	.897831	0	0	0	0	0	0	0
696	4.140499	.9272338	0	0	0	0	0	0	0
697	4.359176	1.12964	0	0	0	0	0	0	0
698	3.174309	.8098339	0	0	0	0	0	0	0
699	4.124757	.8625649	0	0	0	0	0	0	0
700	4.150589	1.068454	0	0	0	0	0	0	0
701	4.198673	.9543707	0	0	0	0	0	0	0
702	6.187986	1.050019	0	0	0	0	0	0	0
703	4.469524	1.060798	0	0	0	0	0	0	0
704	7.413876	1.613904	35	1	2600	2	2	0	1
705	9.427929	1.415118	227	1	432	6	5	0	1
706	7.38979	1.248504	0	0	0	0	0	0	0
707	4.389948	.9774381	0	0	0	0	0	0	0
708	4.673541	1.183692	0	0	0	0	0	0	0
709	3.870276	.9008178	0	0	0	0	0	0	0
710	4.267882	.846082	0	0	0	0	0	0	0
711	5.470802	.989198	0	0	0	0	0	0	0
712	3.512194	.9771523	0	0	0	0	0	0	0
713	3.202589	.8336862	0	0	0	0	0	0	0
714	2.384037	.7893828	0	0	0	0	0	0	0
715	4.722341	1.149159	0	0	0	0	0	0	0
716	5.239624	1.045287	0	0	0	0	0	0	0
717	5.350239	.9782196	0	0	0	0	0	0	0
718	4.505652	.899791	0	0	0	0	0	0	0
719	4.677644	1.00745	0	0	0	0	0	0	0
720	2.895926	.9367842	0	0	0	0	0	0	0
721	4.89583	1.036428	0	0	0	0	0	0	0
722	3.455786	1.008844	0	0	0	0	0	0	0
723	10.23483	1.520857	130	1	979	6	5	0	1
724	4.63797	1.046869	0	0	0	0	0	0	0
725	5.212782	.8589341	0	0	0	0	0	0	0
726	6.185892	1.290901	258	1	55	1	1	0	0
727	2.517087	.8102001	0	0	0	0	0	0	0
728	5.491802	1.071366	0	0	0	0	0	0	0
729	11.20555	1.863046	38	1	3614	1	1	0	1
730	3.011257	.7318041	0	0	0	0	0	0	0
731	3.712192	.9724771	0	0	0	0	0	0	0
732	3.393682	.8727359	0	0	0	0	0	0	0
733	3.503622	.8446571	0	0	0	0	0	0	0
734	3.758247	.9843047	0	0	0	0	0	0	0
735	5.322905	1.200925	0	0	0	0	0	0	0
736	1.909381	.7091435	0	0	0	0	0	0	0
737	2.749328	.665592	0	0	0	0	0	0	0
738	2.956444	.7938594	0	0	0	0	0	0	0
739	2.563966	.6000669	0	0	0	0	0	0	0
740	3.767711	.9605298	0	0	0	0	0	0	0
741	3.627979	.9480071	0	0	0	0	0	0	0
742	6.120569	1.102515	0	0	0	0	0	0	0
743	4.886316	1.263135	0	0	0	0	0	0	0
744	5.003512	.9853008	0	0	0	0	0	0	0
745	3.356084	1.022233	0	0	0	0	0	0	0
746	3.671033	1.05995	0	0	0	0	0	0	0
747	6.808304	1.142663	0	0	0	0	0	0	0
748	3.488779	1.092325	0	0	0	0	0	0	0
749	3.878271	.9916081	0	0	0	0	0	0	0
750	5.064792	1.117446	0	0	0	0	0	0	0
751	3.301789	.9600093	0	0	0	0	0	0	0
752	4.464815	1.206965	693	1	33	1	1	0	0
753	4.464468	.9917533	0	0	0	0	0	0	0
754	4.729855	.9966841	0	0	0	0	0	0	0
755	7.903475	1.249518	1928	1	15	2	2	0	0
756	3.285943	.8540604	0	0	0	0	0	0	0
757	5.517055	1.237177	0	0	0	0	0	0	0
758	2.776822	.8188628	0	0	0	0	0	0	0
759	4.591865	1.077572	0	0	0	0	0	0	0
760	2.537374	.7347884	0	0	0	0	0	0	0
761	3.986502	.914068	0	0	0	0	0	0	0
762	8.488119	1.313034	518	1	52	2	2	0	0
763	3.731476	.7918333	0	0	0	0	0	0	0
764	4.854742	.915135	0	0	0	0	0	0	0
765	2.934685	.8430471	0	0	0	0	0	0	0
766	4.385741	1.167083	2684	1	30	1	1	0	0
767	4.1514	1.096761	0	0	0	0	0	0	0
768	3.893338	1.056292	0	0	0	0	0	0	0
769	3.799583	1.047587	0	0	0	0	0	0	0
770	5.073499	.9526955	0	0	0	0	0	0	0
771	5.262352	1.035716	0	0	0	0	0	0	0
772	4.127174	.9252816	0	0	0	0	0	0	0
773	2.912776	.7933723	0	0	0	0	0	0	0
774	5.530319	.8914706	0	0	0	0	0	0	0
775	3.897313	.9721221	0	0	0	0	0	0	0
776	3.661797	1.025615	0	0	0	0	0	0	0
777	2.842294	.775029	0	0	0	0	0	0	0
778	9.041293	1.30538	0	0	0	0	0	0	0
779	3.255286	1.005109	0	0	0	0	0	0	0
780	2.016046	.6770622	0	0	0	0	0	0	0
781	6.076973	1.209776	0	0	0	0	0	0	0
782	6.473775	1.205415	0	0	0	0	0	0	0
783	2.690752	.8794051	0	0	0	0	0	0	0
784	4.576842	.993148	0	0	0	0	0	0	0
785	5.213433	.89182	0	0	0	0	0	0	0
786	6.91681	1.144186	0	0	0	0	0	0	0
787	2.699089	.7814927	0	0	0	0	0	0	0
788	5.325465	1.180859	0	0	0	0	0	0	0
789	3.372634	1.006204	0	0	0	0	0	0	0
790	4.398178	1.053634	0	0	0	0	0	0	0
791	6.138762	1.088927	0	0	0	0	0	0	0
792	2.478077	.7900346	0	0	0	0	0	0	0
793	3.076654	.7972189	0	0	0	0	0	0	0
794	2.631783	.8423623	0	0	0	0	0	0	0
795	3.654083	.9850464	0	0	0	0	0	0	0
796	3.092322	.8861682	0	0	0	0	0	0	0
797	7.179298	1.629693	49	1	2162	2	2	0	1
798	3.612678	.9406933	0	0	0	0	0	0	0
799	6.297664	1.387868	616	1	83	6	5	0	1
800	4.767977	.9839948	0	0	0	0	0	0	0
801	4.71447	1.161302	0	0	0	0	0	0	0
802	8.186905	1.169371	0	0	0	0	0	0	0
803	4.760619	.9304765	0	0	0	0	0	0	0
804	3.634242	.8351873	0	0	0	0	0	0	0
805	5.239565	1.128441	1258	1	17	1	1	0	0
806	7.354811	1.663977	147	1	247	2	2	0	1
807	5.076416	1.251014	0	0	0	0	0	0	0
808	4.199769	.9400218	0	0	0	0	0	0	0
809	3.83474	1.068564	2691	1	10	1	1	0	0
810	3.045928	.8642636	0	0	0	0	0	0	0
811	2.277177	.7035183	0	0	0	0	0	0	0
812	7.191005	1.178827	0	0	0	0	0	0	0
813	6.067401	1.146462	0	0	0	0	0	0	0
814	4.871738	1.121241	403	1	12	1	1	0	0
815	3.197857	.9525362	0	0	0	0	0	0	0
816	2.255333	.6604152	0	0	0	0	0	0	0
817	2.385703	.7769386	0	0	0	0	0	0	0
818	4.882037	1.29435	2779	1	30	1	1	0	0
819	6.124778	1.159163	0	0	0	0	0	0	0
820	4.667026	1.138792	0	0	0	0	0	0	0
821	4.415189	1.188596	0	0	0	0	0	0	0
822	4.405282	.9906782	0	0	0	0	0	0	0
823	5.500852	1.311038	3494	1	52	1	0	0	1
824	8.211905	1.452611	531	1	281	8	7	0	1
825	3.172635	.79554	0	0	0	0	0	0	0
826	8.74841	1.581213	37	1	560	3	3	0	1
827	2.988576	.8873842	0	0	0	0	0	0	0
828	4.73213	1.289098	2211	1	90	2	2	0	0
829	2.615149	.7733528	0	0	0	0	0	0	0
830	8.176094	1.607325	78	1	1802	2	2	0	1
831	2.386113	.6695268	0	0	0	0	0	0	0
832	3.001571	.8961112	0	0	0	0	0	0	0
833	6.99524	1.382658	1059	1	153	3	2	0	1
834	6.347494	1.048575	0	0	0	0	0	0	0
835	2.302262	.8416088	0	0	0	0	0	0	0
836	1.872341	.6954522	0	0	0	0	0	0	0
837	2.487456	.8438774	0	0	0	0	0	0	0
838	4.393758	1.194161	694	1	31	1	1	0	0
839	3.905347	.9211847	0	0	0	0	0	0	0
840	5.353138	1.012961	0	0	0	0	0	0	0
841	4.768889	.9880673	0	0	0	0	0	0	0
842	5.606741	1.242291	2022	1	55	2	2	0	0
843	4.354994	1.047244	0	0	0	0	0	0	0
844	3.371568	.9544864	0	0	0	0	0	0	0
845	4.821315	.9259738	0	0	0	0	0	0	0
846	4.553363	.9271938	0	0	0	0	0	0	0
847	2.446404	.8408608	0	0	0	0	0	0	0
848	2.433672	.6728799	0	0	0	0	0	0	0
849	5.579402	.9574957	0	0	0	0	0	0	0
850	2.260998	.7106614	0	0	0	0	0	0	0
851	6.66671	1.316798	2159	1	87	2	2	0	0
852	4.22863	.9215462	0	0	0	0	0	0	0
853	3.714589	1.021348	0	0	0	0	0	0	0
854	7.794743	1.357251	3428	1	31	1	0	0	1
855	4.231048	1.079368	0	0	0	0	0	0	0
856	5.269474	1.045597	0	0	0	0	0	0	0
857	6.418499	1.355617	51	1	76	4	4	0	0
858	3.608885	.8245157	0	0	0	0	0	0	0
859	3.14659	.7826033	0	0	0	0	0	0	0
860	3.264613	.7964629	0	0	0	0	0	0	0
861	5.365805	.930025	0	0	0	0	0	0	0
862	3.094437	.7794538	0	0	0	0	0	0	0
863	3.904608	.9210696	0	0	0	0	0	0	0
864	6.211031	1.133557	2824	1	11	1	1	0	0
865	7.343215	1.289227	0	0	0	0	0	0	0
866	5.549756	1.179482	0	0	0	0	0	0	0
867	4.030805	.7960014	0	0	0	0	0	0	0
868	3.532315	.8983181	0	0	0	0	0	0	0
869	5.518628	.9256392	0	0	0	0	0	0	0
870	3.103778	.7359807	0	0	0	0	0	0	0
871	7.892662	1.195143	0	0	0	0	0	0	0
872	3.306073	.973057	0	0	0	0	0	0	0
873	10.35282	1.650159	151	1	3501	1	1	1	1
874	2.193082	.7298937	0	0	0	0	0	0	0
875	3.833663	.8984002	0	0	0	0	0	0	0
876	2.767797	.7539619	0	0	0	0	0	0	0
877	4.826519	1.022318	0	0	0	0	0	0	0
878	3.844652	.7455505	0	0	0	0	0	0	0
879	3.834546	1.009961	0	0	0	0	0	0	0
880	4.432031	1.180476	0	0	0	0	0	0	0
881	3.525567	.9632261	0	0	0	0	0	0	0
882	6.774893	1.248288	2883	1	15	1	1	0	0
883	4.136907	.9876453	0	0	0	0	0	0	0
884	5.999758	1.268032	3355	1	21	1	0	0	1
885	5.741839	1.274335	1300	1	21	2	2	0	0
886	4.444753	.9542344	0	0	0	0	0	0	0
887	3.117808	.9117742	0	0	0	0	0	0	0
888	3.624613	.7274072	0	0	0	0	0	0	0
889	4.076339	.8263505	0	0	0	0	0	0	0
890	6.708219	1.15304	0	0	0	0	0	0	0
891	3.451786	1.037031	0	0	0	0	0	0	0
892	5.302855	1.189194	1289	1	14	1	1	0	0
893	2.770434	.9468172	0	0	0	0	0	0	0
894	6.070843	1.033205	0	0	0	0	0	0	0
895	8.0429	1.412637	429	1	128	4	4	0	0
896	3.999209	1.148726	0	0	0	0	0	0	0
897	2.986917	.9002005	0	0	0	0	0	0	0
898	4.089261	.774537	0	0	0	0	0	0	0
899	4.954895	1.228962	0	0	0	0	0	0	0
900	2.43137	.8413045	0	0	0	0	0	0	0
901	7.994938	1.586106	26	1	29	4	4	0	1
902	4.49796	1.110887	0	0	0	0	0	0	0
903	5.587306	1.094574	0	0	0	0	0	0	0
904	2.442125	.8736646	0	0	0	0	0	0	0
905	5.87815	1.277911	53	1	47	2	2	0	0
906	5.072957	1.039984	0	0	0	0	0	0	0
907	5.109625	1.099934	0	0	0	0	0	0	0
908	3.513973	.9041818	0	0	0	0	0	0	0
909	6.385782	1.321848	1294	1	44	2	1	0	1
910	5.501694	1.160547	0	0	0	0	0	0	0
911	4.414579	.8818746	0	0	0	0	0	0	0
912	3.969061	1.13709	0	0	0	0	0	0	0
913	3.850119	.755978	0	0	0	0	0	0	0
914	3.62724	.919086	0	0	0	0	0	0	0
915	7.271684	1.187395	0	0	0	0	0	0	0
916	3.33835	.8956411	0	0	0	0	0	0	0
917	6.005715	1.072216	0	0	0	0	0	0	0
918	5.50537	.9794293	0	0	0	0	0	0	0
919	8.197594	1.4476	967	1	69	6	4	0	1
920	5.427059	1.246148	0	0	0	0	0	0	0
921	1.775803	.5931116	0	0	0	0	0	0	0
922	3.842734	.9750524	0	0	0	0	0	0	0
923	5.022412	.9613353	0	0	0	0	0	0	0
924	4.921119	1.14454	0	0	0	0	0	0	0
925	2.613842	.8378764	0	0	0	0	0	0	0
926	3.163634	.7079901	0	0	0	0	0	0	0
927	7.8676	1.140609	0	0	0	0	0	0	0
928	3.380985	.8944375	0	0	0	0	0	0	0
929	4.696335	1.206085	0	0	0	0	0	0	0
930	2.228433	.7339068	0	0	0	0	0	0	0
931	3.831771	.8227783	0	0	0	0	0	0	0
932	4.241939	.9595265	0	0	0	0	0	0	0
933	6.626131	1.308562	473	1	81	3	3	0	0
934	3.820929	.8427068	0	0	0	0	0	0	0
935	3.214961	.8291811	0	0	0	0	0	0	0
936	6.745332	1.348942	2044	1	86	2	1	0	1
937	3.085511	.9073572	0	0	0	0	0	0	0
938	7.059509	1.256306	1537	1	25	1	1	0	0
939	4.691997	1.186708	0	0	0	0	0	0	0
940	3.568228	.8948582	0	0	0	0	0	0	0
941	6.134209	1.057754	0	0	0	0	0	0	0
942	5.403274	1.349791	1984	1	128	1	1	0	0
943	3.029554	.8327767	0	0	0	0	0	0	0
944	4.040448	.9993069	0	0	0	0	0	0	0
945	7.052352	1.143748	0	0	0	0	0	0	0
946	6.688192	1.368538	569	1	122	3	3	0	0
947	3.778533	.9052099	0	0	0	0	0	0	0
948	5.95646	1.146614	0	0	0	0	0	0	0
949	4.473875	.97859	0	0	0	0	0	0	0
950	2.492907	.6819016	0	0	0	0	0	0	0
951	4.051416	.9604277	0	0	0	0	0	0	0
952	10.87329	1.548695	22	1	300	3	3	0	0
953	2.681193	.8008624	0	0	0	0	0	0	0
954	5.741603	1.067019	0	0	0	0	0	0	0
955	4.318319	1.007381	0	0	0	0	0	0	0
956	2.840465	.8492199	0	0	0	0	0	0	0
957	6.415507	1.254274	1564	1	57	2	2	0	0
958	3.451383	.8524064	0	0	0	0	0	0	0
959	4.750095	.992943	0	0	0	0	0	0	0
960	3.663772	.8657622	0	0	0	0	0	0	0
961	2.318469	.8319925	0	0	0	0	0	0	0
962	2.9645	.8027818	0	0	0	0	0	0	0
963	3.932512	1.138917	0	0	0	0	0	0	0
964	3.355264	.8298458	0	0	0	0	0	0	0
965	4.720487	.9936596	0	0	0	0	0	0	0
966	3.55216	.805521	0	0	0	0	0	0	0
967	2.243592	.8209284	0	0	0	0	0	0	0
968	4.446194	1.153928	0	0	0	0	0	0	0
969	3.150722	.9277146	0	0	0	0	0	0	0
970	2.951399	.6730321	0	0	0	0	0	0	0
971	8.634706	1.54718	34	1	444	5	5	0	1
972	4.964482	1.227761	1647	1	16	1	1	0	0
973	9.912893	1.737548	40	1	3612	1	1	0	1
974	3.282313	.8213779	0	0	0	0	0	0	0
975	2.513992	.8581474	0	0	0	0	0	0	0
976	2.787779	.8242053	0	0	0	0	0	0	0
977	2.715556	.7237161	0	0	0	0	0	0	0
978	5.624538	1.08093	0	0	0	0	0	0	0
979	3.81746	.9977998	0	0	0	0	0	0	0
980	2.133569	.7395065	0	0	0	0	0	0	0
981	5.096495	1.137905	0	0	0	0	0	0	0
982	3.721168	.8424358	0	0	0	0	0	0	0
983	5.823339	1.240932	0	0	0	0	0	0	0
984	2.809249	.789807	0	0	0	0	0	0	0
985	4.572236	1.000932	0	0	0	0	0	0	0
986	5.377814	.9566783	0	0	0	0	0	0	0
987	3.698372	.8245613	0	0	0	0	0	0	0
988	3.169843	.7778388	0	0	0	0	0	0	0
989	2.207478	.6659339	0	0	0	0	0	0	0
990	6.839345	1.230252	1538	1	19	1	1	0	0
991	3.933307	.9823669	0	0	0	0	0	0	0
992	5.567209	1.092709	0	0	0	0	0	0	0
993	5.001466	.9673527	0	0	0	0	0	0	0
994	6.007093	1.430669	1623	1	87	4	3	0	1
995	3.938349	1.032842	0	0	0	0	0	0	0
996	4.17199	.9224509	0	0	0	0	0	0	0
997	5.152647	.9507825	0	0	0	0	0	0	0
998	4.119127	.7408607	0	0	0	0	0	0	0
999	3.317378	.8223277	0	0	0	0	0	0	0
1000	4.782267	1.120854	0	0	0	0	0	0	0
1001	5.625958	1.125856	0	0	0	0	0	0	0
1002	4.612062	1.082416	0	0	0	0	0	0	0
1003	3.973302	.9345877	0	0	0	0	0	0	0
1004	2.711778	.7230635	0	0	0	0	0	0	0
1005	3.260056	.9853803	0	0	0	0	0	0	0
1006	4.962816	1.166867	0	0	0	0	0	0	0
1007	2.576617	.7452851	0	0	0	0	0	0	0
1008	6.153106	1.249738	0	0	0	0	0	0	0
1009	4.23266	1.058994	0	0	0	0	0	0	0
1010	2.507415	.7937565	0	0	0	0	0	0	0
1011	3.476254	.9542465	0	0	0	0	0	0	0
1012	1.795972	.7464296	0	0	0	0	0	0	0
1013	3.638209	.8146481	0	0	0	0	0	0	0
1014	4.949714	1.044754	0	0	0	0	0	0	0
1015	2.569435	.872736	0	0	0	0	0	0	0
1016	3.009945	.7503046	0	0	0	0	0	0	0
1017	5.243023	.9480692	0	0	0	0	0	0	0
1018	6.162889	1.107635	0	0	0	0	0	0	0
1019	6.220816	1.15335	1012	1	32	1	1	0	0
1020	2.569188	.8547117	0	0	0	0	0	0	0
1021	4.178819	.915495	0	0	0	0	0	0	0
1022	3.150401	.9996029	0	0	0	0	0	0	0
1023	4.678054	.8936375	0	0	0	0	0	0	0
1024	5.143344	.9862313	0	0	0	0	0	0	0
1025	4.748467	.9184521	0	0	0	0	0	0	0
1026	3.855437	.7899048	0	0	0	0	0	0	0
1027	2.387383	.7427899	0	0	0	0	0	0	0
1028	4.94308	1.225307	692	1	69	1	1	0	0
1029	3.349598	.9628093	0	0	0	0	0	0	0
1030	4.544378	1.087507	0	0	0	0	0	0	0
1031	3.51755	1.013164	0	0	0	0	0	0	0
1032	6.488108	1.451615	333	1	66	6	6	0	1
1033	4.985967	1.060183	0	0	0	0	0	0	0
1034	6.272822	1.245162	0	0	0	0	0	0	0
1035	7.72662	1.128012	0	0	0	0	0	0	0
1036	4.772738	1.007693	0	0	0	0	0	0	0
1037	4.367357	.9598522	0	0	0	0	0	0	0
1038	4.216387	1.104585	0	0	0	0	0	0	0
1039	4.432029	.9923072	0	0	0	0	0	0	0
1040	3.680526	.8833931	0	0	0	0	0	0	0
1041	6.415146	1.070081	0	0	0	0	0	0	0
1042	3.49127	.8061907	0	0	0	0	0	0	0
1043	5.826644	1.164519	0	0	0	0	0	0	0
1044	6.059791	1.152736	0	0	0	0	0	0	0
1045	9.319865	1.542211	69	1	749	5	4	0	1
1046	5.525185	1.160304	0	0	0	0	0	0	0
1047	5.870533	1.111094	0	0	0	0	0	0	0
1048	4.246888	1.039778	0	0	0	0	0	0	0
1049	6.099795	1.125681	0	0	0	0	0	0	0
1050	6.139108	1.431447	305	1	156	7	6	0	1
1051	4.620996	1.085986	0	0	0	0	0	0	0
1052	10.22896	1.254752	0	0	0	0	0	0	0
1053	5.920499	1.275921	391	1	119	1	1	0	0
1054	2.922531	.7932922	0	0	0	0	0	0	0
1055	2.68951	.8392232	0	0	0	0	0	0	0
1056	4.683002	1.006243	0	0	0	0	0	0	0
1057	4.158156	.7157946	0	0	0	0	0	0	0
1058	5.181935	.9355755	0	0	0	0	0	0	0
1059	4.883487	1.016639	0	0	0	0	0	0	0
1060	3.250702	.9446935	0	0	0	0	0	0	0
1061	4.263013	.9147603	0	0	0	0	0	0	0
1062	5.552746	.9000512	0	0	0	0	0	0	0
1063	6.798828	1.175929	1118	1	26	1	1	0	0
1064	2.179776	.7752846	0	0	0	0	0	0	0
1065	4.728819	.9857579	0	0	0	0	0	0	0
1066	5.590234	1.253427	2096	1	36	1	1	0	0
1067	6.470851	.9842138	0	0	0	0	0	0	0
1068	2.513224	.8501386	0	0	0	0	0	0	0
1069	5.271202	1.163626	0	0	0	0	0	0	0
1070	2.450426	.7129894	0	0	0	0	0	0	0
1071	5.0267	1.049739	0	0	0	0	0	0	0
1072	3.765764	.8880895	0	0	0	0	0	0	0
1073	4.140388	.9069139	0	0	0	0	0	0	0
1074	2.460325	.8061459	0	0	0	0	0	0	0
1075	4.031309	.8830167	0	0	0	0	0	0	0
1076	2.194039	.740616	0	0	0	0	0	0	0
1077	3.211586	.8515309	0	0	0	0	0	0	0
1078	6.715082	1.176954	0	0	0	0	0	0	0
1079	3.512846	.8955695	0	0	0	0	0	0	0
1080	4.545214	1.032402	0	0	0	0	0	0	0
1081	3.341912	.8278821	0	0	0	0	0	0	0
1082	3.445639	.9528065	0	0	0	0	0	0	0
1083	4.479839	1.100512	0	0	0	0	0	0	0
1084	4.709652	.9816454	0	0	0	0	0	0	0
1085	3.391942	.9646104	0	0	0	0	0	0	0
1086	3.029523	.7738752	0	0	0	0	0	0	0
1087	5.424016	1.018436	0	0	0	0	0	0	0
1088	4.938947	1.271881	0	0	0	0	0	0	0
1089	2.856959	.8614996	0	0	0	0	0	0	0
1090	5.044056	.9813552	0	0	0	0	0	0	0
1091	3.193453	.8185276	0	0	0	0	0	0	0
1092	6.785717	1.31652	629	1	61	4	4	0	0
1093	5.111693	.905568	0	0	0	0	0	0	0
1094	5.355045	1.074857	0	0	0	0	0	0	0
1095	3.872958	1.013629	0	0	0	0	0	0	0
1096	5.878735	1.37903	2602	1	121	2	2	0	0
1097	3.813329	.7058173	0	0	0	0	0	0	0
1098	6.302657	.9958929	0	0	0	0	0	0	0
1099	3.090027	.9159113	0	0	0	0	0	0	0
1100	2.261331	.7864442	0	0	0	0	0	0	0
1101	5.009359	1.256899	0	0	0	0	0	0	0
1102	3.582625	.9290307	0	0	0	0	0	0	0
1103	3.794997	.8854391	0	0	0	0	0	0	0
1104	6.679795	1.099857	0	0	0	0	0	0	0
1105	5.098922	1.274198	0	0	0	0	0	0	0
1106	3.489177	.9028894	0	0	0	0	0	0	0
1107	3.093025	.97485	0	0	0	0	0	0	0
1108	3.693093	.8442135	0	0	0	0	0	0	0
1109	5.140827	.9270917	0	0	0	0	0	0	0
1110	5.826502	1.186627	0	0	0	0	0	0	0
1111	7.128344	1.360416	627	1	68	6	6	0	0
1112	2.544886	.8625036	0	0	0	0	0	0	0
1113	2.977952	.9412887	0	0	0	0	0	0	0
1114	4.257306	1.064152	0	0	0	0	0	0	0
1115	5.637664	1.007366	0	0	0	0	0	0	0
1116	2.508352	.8153263	0	0	0	0	0	0	0
1117	3.659379	.8762771	0	0	0	0	0	0	0
1118	3.206037	.8401343	0	0	0	0	0	0	0
1119	4.16034	1.13271	0	0	0	0	0	0	0
1120	5.201622	1.153887	0	0	0	0	0	0	0
1121	5.732107	1.183172	0	0	0	0	0	0	0
1122	3.702408	.9280272	0	0	0	0	0	0	0
1123	4.297865	1.100392	0	0	0	0	0	0	0
1124	8.609602	1.179826	1590	1	13	1	1	0	0
1125	3.188487	.8015031	0	0	0	0	0	0	0
1126	2.482822	.8060214	0	0	0	0	0	0	0
1127	4.318757	1.338293	140	1	60	2	2	0	0
1128	5.260024	1.098603	0	0	0	0	0	0	0
1129	6.091282	1.222246	0	0	0	0	0	0	0
1130	5.538178	1.281182	2364	1	26	1	1	0	0
1131	3.111644	.8735518	0	0	0	0	0	0	0
1132	5.149679	1.17259	0	0	0	0	0	0	0
1133	4.32293	.9897081	0	0	0	0	0	0	0
1134	3.78198	.928102	0	0	0	0	0	0	0
1135	2.848004	.9112117	0	0	0	0	0	0	0
1136	5.113898	1.028403	0	0	0	0	0	0	0
1137	3.278795	1.020455	0	0	0	0	0	0	0
1138	6.517756	1.304834	332	1	39	1	1	0	0
1139	1.794932	.6756725	0	0	0	0	0	0	0
1140	5.310472	1.054749	0	0	0	0	0	0	0
1141	5.875452	1.241781	757	1	18	1	1	0	0
1142	3.504469	.9490727	0	0	0	0	0	0	0
1143	5.113857	1.140359	0	0	0	0	0	0	0
1144	3.067746	.8348365	0	0	0	0	0	0	0
1145	4.441424	.9291338	0	0	0	0	0	0	0
1146	3.909594	1.0947	0	0	0	0	0	0	0
1147	6.147888	1.018589	0	0	0	0	0	0	0
1148	5.258366	1.137699	0	0	0	0	0	0	0
1149	3.241894	.8463972	0	0	0	0	0	0	0
1150	9.048553	1.506743	249	1	488	7	7	0	1
1151	4.29796	1.007669	0	0	0	0	0	0	0
1152	2.893169	.8730872	0	0	0	0	0	0	0
1153	3.380922	.8596603	0	0	0	0	0	0	0
1154	3.959575	1.096527	0	0	0	0	0	0	0
1155	2.495268	.8154471	0	0	0	0	0	0	0
1156	2.532645	.9209016	0	0	0	0	0	0	0
1157	3.757061	.9047308	0	0	0	0	0	0	0
1158	2.626354	.8627351	0	0	0	0	0	0	0
1159	2.85428	.7762817	0	0	0	0	0	0	0
1160	2.799949	.691771	0	0	0	0	0	0	0
1161	5.104105	.9265097	0	0	0	0	0	0	0
1162	3.449928	.9860801	0	0	0	0	0	0	0
1163	8.115347	1.136159	0	0	0	0	0	0	0
1164	4.816859	1.197315	0	0	0	0	0	0	0
1165	4.52075	1.114578	0	0	0	0	0	0	0
1166	5.309911	1.214915	0	0	0	0	0	0	0
1167	8.712693	1.463826	106	1	292	7	6	0	1
1168	8.094899	1.24799	0	0	0	0	0	0	0
1169	3.648446	.8745799	0	0	0	0	0	0	0
1170	4.136532	1.015183	0	0	0	0	0	0	0
1171	5.581971	1.10508	0	0	0	0	0	0	0
1172	6.962361	1.18112	0	0	0	0	0	0	0
1173	4.79704	1.063239	0	0	0	0	0	0	0
1174	3.909886	.7444118	0	0	0	0	0	0	0
1175	4.936905	1.001583	0	0	0	0	0	0	0
1176	6.914349	1.302657	2232	1	40	1	1	0	0
1177	2.875184	.8314483	0	0	0	0	0	0	0
1178	3.041303	.9441448	0	0	0	0	0	0	0
1179	4.158821	1.010986	0	0	0	0	0	0	0
1180	2.851276	.9560418	0	0	0	0	0	0	0
1181	3.477488	.9642329	0	0	0	0	0	0	0
1182	2.665853	.7591389	0	0	0	0	0	0	0
1183	2.965684	.8144625	0	0	0	0	0	0	0
1184	3.493026	.8941571	0	0	0	0	0	0	0
1185	5.855073	1.193992	2402	1	19	1	1	0	0
1186	4.035689	1.077043	0	0	0	0	0	0	0
1187	5.560442	1.074898	0	0	0	0	0	0	0
1188	2.887966	1.013919	0	0	0	0	0	0	0
1189	2.841292	.7666178	0	0	0	0	0	0	0
1190	7.782187	1.355488	410	1	59	5	3	0	1
1191	8.021828	1.201231	0	0	0	0	0	0	0
1192	3.678359	1.018388	0	0	0	0	0	0	0
1193	2.964194	.9031131	0	0	0	0	0	0	0
1194	5.362641	.9231093	0	0	0	0	0	0	0
1195	4.064507	1.115905	0	0	0	0	0	0	0
1196	3.895339	1.058264	0	0	0	0	0	0	0
1197	2.995222	.9092638	0	0	0	0	0	0	0
1198	10.70336	1.450928	53	1	257	10	10	0	1
1199	3.163786	.6894499	0	0	0	0	0	0	0
1200	4.676944	.9757479	0	0	0	0	0	0	0
1201	4.867764	1.009123	0	0	0	0	0	0	0
1202	4.153205	.8429555	0	0	0	0	0	0	0
1203	5.065645	1.018728	0	0	0	0	0	0	0
1204	4.307031	1.039483	0	0	0	0	0	0	0
1205	4.947053	.9194231	0	0	0	0	0	0	0
1206	5.037449	1.1035	0	0	0	0	0	0	0
1207	2.1466	.8715962	0	0	0	0	0	0	0
1208	3.29263	.9298986	0	0	0	0	0	0	0
1209	4.166344	.9152513	0	0	0	0	0	0	0
1210	4.314357	1.072262	0	0	0	0	0	0	0
1211	3.986985	.8709306	0	0	0	0	0	0	0
1212	5.93767	1.249629	0	0	0	0	0	0	0
1213	4.509951	.9836035	0	0	0	0	0	0	0
1214	4.542548	1.095186	0	0	0	0	0	0	0
1215	4.320159	.9856845	0	0	0	0	0	0	0
1216	4.137897	1.015239	0	0	0	0	0	0	0
1217	3.800221	.9436169	0	0	0	0	0	0	0
1218	5.786431	1.170194	0	0	0	0	0	0	0
1219	5.231031	1.122541	0	0	0	0	0	0	0
1220	2.893866	1.015259	0	0	0	0	0	0	0
1221	2.927947	.974857	0	0	0	0	0	0	0
1222	4.251105	1.243931	0	0	0	0	0	0	0
1223	4.293328	1.085449	0	0	0	0	0	0	0
1224	3.313763	.8820868	0	0	0	0	0	0	0
1225	4.333808	.9275162	0	0	0	0	0	0	0
1226	4.5769	.9931564	0	0	0	0	0	0	0
1227	5.970884	1.231025	1065	1	59	2	2	0	0
1228	6.091121	1.098947	0	0	0	0	0	0	0
1229	5.413962	1.003708	0	0	0	0	0	0	0
1230	2.838576	.7955049	0	0	0	0	0	0	0
1231	6.374582	1.448293	43	1	39	7	7	0	0
1232	4.101853	.9200723	0	0	0	0	0	0	0
1233	3.968682	.8998342	0	0	0	0	0	0	0
1234	6.124116	1.196185	0	0	0	0	0	0	0
1235	8.337989	1.29386	2615	1	72	2	1	0	1
1236	3.766578	.8924298	0	0	0	0	0	0	0
1237	3.472781	.9221658	0	0	0	0	0	0	0
1238	6.912079	1.234599	1009	1	48	1	1	0	0
1239	5.589772	1.063226	0	0	0	0	0	0	0
1240	4.306929	1.03479	0	0	0	0	0	0	0
1241	4.510886	1.137465	0	0	0	0	0	0	0
1242	4.789296	1.238024	0	0	0	0	0	0	0
1243	3.846121	.9453712	0	0	0	0	0	0	0
1244	6.015144	1.076899	0	0	0	0	0	0	0
1245	4.234014	1.070247	0	0	0	0	0	0	0
1246	4.375057	1.064582	0	0	0	0	0	0	0
1247	5.859426	1.037333	0	0	0	0	0	0	0
1248	4.980107	1.177699	0	0	0	0	0	0	0
1249	5.017997	1.273252	1304	1	50	2	2	0	0
1250	4.883992	1.131319	0	0	0	0	0	0	0
1251	1.76242	.5767006	0	0	0	0	0	0	0
1252	3.991826	.9491783	0	0	0	0	0	0	0
1253	2.010346	.734344	0	0	0	0	0	0	0
1254	4.402898	.9778824	0	0	0	0	0	0	0
1255	6.899478	1.369777	2042	1	90	2	1	0	1
1256	7.679099	1.234062	1980	1	32	1	1	0	0
1257	4.238204	.9131256	0	0	0	0	0	0	0
1258	7.634234	1.511012	91	1	51	6	6	0	1
1259	9.543499	1.415052	311	1	69	6	4	0	1
1260	2.244874	.7138831	0	0	0	0	0	0	0
1261	5.566148	1.038788	0	0	0	0	0	0	0
1262	3.837318	.9174132	0	0	0	0	0	0	0
1263	3.113867	.7364461	0	0	0	0	0	0	0
1264	4.952953	.9201364	0	0	0	0	0	0	0
1265	2.655002	.8461804	0	0	0	0	0	0	0
1266	3.425747	.9978369	0	0	0	0	0	0	0
1267	4.625105	.8548526	0	0	0	0	0	0	0
1268	6.979426	1.627471	291	1	2531	2	2	0	1
1269	3.298816	.7538162	0	0	0	0	0	0	0
1270	9.140682	1.57655	80	1	1024	2	2	0	1
1271	7.22912	1.162341	0	0	0	0	0	0	0
1272	4.961493	.9799509	0	0	0	0	0	0	0
1273	3.11879	.7963984	0	0	0	0	0	0	0
1274	4.806283	.9944565	0	0	0	0	0	0	0
1275	4.286934	.9676732	0	0	0	0	0	0	0
1276	6.431102	1.202345	0	0	0	0	0	0	0
1277	7.144766	1.168778	0	0	0	0	0	0	0
1278	2.696405	.88211	0	0	0	0	0	0	0
1279	2.498639	.8658915	0	0	0	0	0	0	0
1280	6.276305	1.234317	0	0	0	0	0	0	0
1281	5.507521	1.169532	0	0	0	0	0	0	0
1282	3.87481	1.16178	0	0	0	0	0	0	0
1283	4.721467	1.191517	0	0	0	0	0	0	0
1284	4.728014	1.227428	0	0	0	0	0	0	0
1285	2.666758	.7537173	0	0	0	0	0	0	0
1286	5.936144	1.299155	316	1	102	1	1	0	0
1287	3.666446	1.011732	0	0	0	0	0	0	0
1288	5.012425	1.075189	0	0	0	0	0	0	0
1289	6.13489	1.169111	0	0	0	0	0	0	0
1290	4.333214	1.039608	0	0	0	0	0	0	0
1291	2.983691	.9142315	0	0	0	0	0	0	0
1292	3.997785	1.023605	0	0	0	0	0	0	0
1293	5.877224	1.156414	0	0	0	0	0	0	0
1294	5.830729	1.029435	0	0	0	0	0	0	0
1295	3.676899	1.121409	0	0	0	0	0	0	0
1296	9.170672	1.568867	224	1	1621	3	3	0	1
1297	4.49367	.9432207	0	0	0	0	0	0	0
1298	10.84307	1.427771	332	1	23	5	5	0	0
1299	3.64645	1.004331	0	0	0	0	0	0	0
1300	3.037654	.8983771	0	0	0	0	0	0	0
1301	5.247871	1.153153	0	0	0	0	0	0	0
1302	6.159122	1.070927	0	0	0	0	0	0	0
1303	2.60096	.8381063	0	0	0	0	0	0	0
1304	5.635645	1.387042	602	1	17	3	3	0	0
1305	3.610269	.8701437	0	0	0	0	0	0	0
1306	5.187907	.9590173	0	0	0	0	0	0	0
1307	3.969721	.8416438	0	0	0	0	0	0	0
1308	3.431078	.8490403	0	0	0	0	0	0	0
1309	4.444083	.9046571	0	0	0	0	0	0	0
1310	2.540375	.8220214	0	0	0	0	0	0	0
1311	9.319184	1.289712	334	1	17	1	1	0	0
1312	3.682416	.7238291	0	0	0	0	0	0	0
1313	8.218085	1.20327	0	0	0	0	0	0	0
1314	5.698307	1.176381	0	0	0	0	0	0	0
1315	3.42273	.7967171	0	0	0	0	0	0	0
1316	4.65762	1.060859	0	0	0	0	0	0	0
1317	5.363397	1.342884	2266	1	63	2	2	0	0
1318	5.300822	.9015684	0	0	0	0	0	0	0
1319	5.487475	1.216454	1287	1	18	2	2	0	0
1320	3.039944	.8052228	0	0	0	0	0	0	0
1321	3.552958	1.019624	0	0	0	0	0	0	0
1322	3.302189	.9513208	0	0	0	0	0	0	0
1323	4.076759	1.014819	0	0	0	0	0	0	0
1324	2.729379	.8833766	0	0	0	0	0	0	0
1325	4.545959	.9862155	0	0	0	0	0	0	0
1326	3.595491	1.02808	0	0	0	0	0	0	0
1327	2.275888	.6443115	0	0	0	0	0	0	0
1328	7.094194	1.19254	2101	1	40	1	1	0	0
1329	3.451722	1.062555	0	0	0	0	0	0	0
1330	4.539026	1.310688	735	1	27	2	2	0	0
1331	2.075794	.7138775	0	0	0	0	0	0	0
1332	4.20226	.9968497	0	0	0	0	0	0	0
1333	4.418557	.9261397	0	0	0	0	0	0	0
1334	6.47982	1.212065	2885	1	11	1	1	0	0
1335	2.953957	1.028858	0	0	0	0	0	0	0
1336	5.479653	1.012366	0	0	0	0	0	0	0
1337	3.806354	.9605382	0	0	0	0	0	0	0
1338	2.168378	.8427403	0	0	0	0	0	0	0
1339	3.735392	.9963657	0	0	0	0	0	0	0
1340	5.494081	1.126743	0	0	0	0	0	0	0
1341	3.668723	.9437501	0	0	0	0	0	0	0
1342	6.143353	1.059955	0	0	0	0	0	0	0
1343	5.947156	1.13983	0	0	0	0	0	0	0
1344	9.259509	1.402507	1684	1	22	5	4	0	1
1345	1.860554	.5995814	0	0	0	0	0	0	0
1346	6.241173	1.357985	2868	1	101	1	1	0	0
1347	3.595819	.9746344	0	0	0	0	0	0	0
1348	5.103644	1.087935	0	0	0	0	0	0	0
1349	3.785354	1.070985	0	0	0	0	0	0	0
1350	3.696179	.9350876	0	0	0	0	0	0	0
1351	2.784996	.949594	0	0	0	0	0	0	0
1352	3.609149	1.039048	0	0	0	0	0	0	0
1353	10.32021	1.288088	0	0	0	0	0	0	0
1354	3.850192	.8463548	0	0	0	0	0	0	0
1355	4.003933	1.067507	0	0	0	0	0	0	0
1356	5.906851	1.165202	2240	1	19	1	1	0	0
1357	5.331298	1.047217	0	0	0	0	0	0	0
1358	5.100767	1.147251	0	0	0	0	0	0	0
1359	3.349039	.9283887	0	0	0	0	0	0	0
1360	4.141734	1.010668	0	0	0	0	0	0	0
1361	3.189733	1.007919	0	0	0	0	0	0	0
1362	3.891386	.785698	0	0	0	0	0	0	0
1363	3.207246	.9755213	0	0	0	0	0	0	0
1364	8.072702	1.279513	0	0	0	0	0	0	0
1365	5.533198	1.219575	0	0	0	0	0	0	0
1366	2.297806	.6498423	0	0	0	0	0	0	0
1367	2.970022	.8396159	0	0	0	0	0	0	0
1368	4.520928	1.081731	0	0	0	0	0	0	0
1369	2.9391	.8415536	0	0	0	0	0	0	0
1370	4.525218	1.167254	0	0	0	0	0	0	0
1371	3.312272	.6866828	0	0	0	0	0	0	0
1372	3.429993	.8300734	0	0	0	0	0	0	0
1373	8.265859	1.411692	268	1	21	8	6	0	1
1374	2.814895	.9560543	0	0	0	0	0	0	0
1375	2.65546	.880443	0	0	0	0	0	0	0
1376	4.521549	1.155788	695	1	23	1	1	0	0
1377	3.696594	.65966	0	0	0	0	0	0	0
1378	5.130576	1.163058	0	0	0	0	0	0	0
1379	5.515184	1.214681	400	1	17	1	1	0	0
1380	3.159774	.6742369	0	0	0	0	0	0	0
1381	6.303095	1.438267	221	1	44	5	5	0	0
1382	2.766737	.8907878	0	0	0	0	0	0	0
1383	6.798537	1.288406	793	1	48	1	1	0	0
1384	5.686545	1.160187	0	0	0	0	0	0	0
1385	4.57482	.921766	0	0	0	0	0	0	0
1386	3.204386	.8627469	0	0	0	0	0	0	0
1387	4.943515	1.227464	0	0	0	0	0	0	0
1388	3.958444	.9232578	0	0	0	0	0	0	0
1389	8.848887	1.357054	382	1	96	2	2	0	0
1390	5.409385	.9283245	0	0	0	0	0	0	0
1391	3.47207	.9105864	0	0	0	0	0	0	0
1392	5.474851	1.027759	0	0	0	0	0	0	0
1393	2.073564	.7432364	0	0	0	0	0	0	0
1394	2.448007	.8298557	0	0	0	0	0	0	0
1395	4.053047	1.064361	0	0	0	0	0	0	0
1396	6.137842	1.067039	0	0	0	0	0	0	0
1397	3.686809	.9578267	0	0	0	0	0	0	0
1398	2.938164	.9297558	0	0	0	0	0	0	0
1399	4.831518	.9848792	0	0	0	0	0	0	0
1400	7.183918	1.085313	0	0	0	0	0	0	0
1401	2.455202	.6309227	0	0	0	0	0	0	0
1402	3.148113	.9920893	0	0	0	0	0	0	0
1403	4.851069	.9434819	0	0	0	0	0	0	0
1404	3.84897	.780289	0	0	0	0	0	0	0
1405	7.755029	1.297669	3609	1	21	1	0	0	1
1406	4.105707	1.085145	0	0	0	0	0	0	0
1407	7.586344	1.474106	32	1	547	5	5	0	0
1408	3.814564	.924324	0	0	0	0	0	0	0
1409	2.632343	.9153347	0	0	0	0	0	0	0
1410	7.742113	1.065758	0	0	0	0	0	0	0
1411	3.427822	.8922731	0	0	0	0	0	0	0
1412	3.986766	1.021762	0	0	0	0	0	0	0
1413	4.606229	1.225435	2173	1	19	2	2	0	0
1414	7.383012	1.215054	0	0	0	0	0	0	0
1415	2.210184	.8373357	0	0	0	0	0	0	0
1416	4.352771	.9172332	0	0	0	0	0	0	0
1417	4.513032	1.006288	0	0	0	0	0	0	0
1418	6.314406	1.205193	0	0	0	0	0	0	0
1419	2.66059	.7627135	0	0	0	0	0	0	0
1420	5.220036	1.073303	0	0	0	0	0	0	0
1421	5.072389	.934514	0	0	0	0	0	0	0
1422	7.159966	1.231595	0	0	0	0	0	0	0
1423	3.904082	.8836554	0	0	0	0	0	0	0
1424	5.510817	1.221545	0	0	0	0	0	0	0
1425	4.916478	1.134523	0	0	0	0	0	0	0
1426	3.911278	1.068696	0	0	0	0	0	0	0
1427	4.712632	1.041826	0	0	0	0	0	0	0
1428	4.261971	.9428543	0	0	0	0	0	0	0
1429	4.873	1.251131	2683	1	37	1	1	0	0
1430	4.587943	1.032517	0	0	0	0	0	0	0
1431	5.810149	1.063914	0	0	0	0	0	0	0
1432	4.15673	.986381	0	0	0	0	0	0	0
1433	3.629859	1.034128	0	0	0	0	0	0	0
1434	3.298083	.8204147	0	0	0	0	0	0	0
1435	2.105557	.6959739	0	0	0	0	0	0	0
1436	4.550625	1.147604	0	0	0	0	0	0	0
1437	2.724013	.649013	0	0	0	0	0	0	0
1438	3.835754	.9471645	0	0	0	0	0	0	0
1439	6.050527	1.235891	0	0	0	0	0	0	0
1440	4.189501	.8943862	0	0	0	0	0	0	0
1441	4.645605	.9167148	0	0	0	0	0	0	0
1442	3.236338	.7919632	0	0	0	0	0	0	0
1443	4.829982	1.027516	0	0	0	0	0	0	0
1444	12.96626	1.556284	113	1	636	5	5	1	1
1445	4.193426	1.146835	0	0	0	0	0	0	0
1446	3.60432	1.170897	0	0	0	0	0	0	0
1447	3.734386	.9835727	0	0	0	0	0	0	0
1448	4.792385	.9238846	0	0	0	0	0	0	0
1449	4.464602	.9232867	0	0	0	0	0	0	0
1450	5.391317	1.343806	1349	1	138	3	3	0	0
1451	3.067088	.8580419	0	0	0	0	0	0	0
1452	5.379913	1.291453	3495	1	51	1	0	0	1
1453	5.126468	1.022565	0	0	0	0	0	0	0
1454	3.238151	.7010897	0	0	0	0	0	0	0
1455	5.705687	1.355816	961	1	59	3	3	0	0
1456	4.397834	.9372399	0	0	0	0	0	0	0
1457	3.191478	.8415049	0	0	0	0	0	0	0
1458	6.032948	1.390455	814	1	78	4	3	0	1
1459	8.80519	1.548298	346	1	2451	4	3	0	1
1460	4.408517	1.123409	0	0	0	0	0	0	0
1461	7.7957	1.380877	913	1	44	6	5	0	1
1462	3.392203	.9284965	0	0	0	0	0	0	0
1463	4.980745	.9861597	0	0	0	0	0	0	0
1464	2.699972	.8067279	0	0	0	0	0	0	0
1465	4.173354	.9162843	0	0	0	0	0	0	0
1466	6.244096	1.08944	0	0	0	0	0	0	0
1467	5.899035	1.114562	0	0	0	0	0	0	0
1468	5.037324	.9483172	0	0	0	0	0	0	0
1469	2.789505	.8129278	0	0	0	0	0	0	0
1470	4.204869	1.055501	0	0	0	0	0	0	0
1471	4.497731	1.105595	0	0	0	0	0	0	0
1472	4.100769	1.222754	1061	1	19	1	1	0	0
1473	4.543503	.968437	0	0	0	0	0	0	0
1474	3.306769	.8764354	0	0	0	0	0	0	0
1475	3.320042	.8841332	0	0	0	0	0	0	0
1476	2.176082	.742078	0	0	0	0	0	0	0
1477	4.70854	.9936976	0	0	0	0	0	0	0
1478	4.447468	1.010515	0	0	0	0	0	0	0
1479	4.812185	1.097593	0	0	0	0	0	0	0
1480	4.905038	.9973179	0	0	0	0	0	0	0
1481	3.716273	1.025407	0	0	0	0	0	0	0
1482	4.70907	1.01189	0	0	0	0	0	0	0
1483	2.512107	.7964149	0	0	0	0	0	0	0
1484	4.935564	1.243614	0	0	0	0	0	0	0
1485	5.871456	1.036291	0	0	0	0	0	0	0
1486	4.101007	.8187161	0	0	0	0	0	0	0
1487	4.401307	1.012463	0	0	0	0	0	0	0
1488	4.985131	1.149352	0	0	0	0	0	0	0
1489	3.661565	.7321343	0	0	0	0	0	0	0
1490	3.296707	.8202405	0	0	0	0	0	0	0
1491	3.918705	1.043997	0	0	0	0	0	0	0
1492	3.14941	.853034	0	0	0	0	0	0	0
1493	4.188803	1.178427	0	0	0	0	0	0	0
1494	4.337754	.921259	0	0	0	0	0	0	0
1495	4.36816	1.129596	0	0	0	0	0	0	0
1496	4.903874	1.093814	0	0	0	0	0	0	0
1497	4.07517	.9999983	0	0	0	0	0	0	0
1498	4.333876	1.16347	0	0	0	0	0	0	0
1499	3.140069	.9221181	0	0	0	0	0	0	0
1500	3.108383	.7889591	0	0	0	0	0	0	0
1501	5.008168	1.144393	0	0	0	0	0	0	0
1502	3.052444	.9739637	0	0	0	0	0	0	0
1503	2.780493	.9100557	0	0	0	0	0	0	0
1504	3.742446	1.154188	0	0	0	0	0	0	0
1505	4.749722	1.465173	145	1	202	9	9	0	0
1506	2.991668	.8128769	0	0	0	0	0	0	0
1507	4.531386	.8382055	0	0	0	0	0	0	0
1508	5.006412	1.073203	0	0	0	0	0	0	0
1509	3.583836	1.057486	0	0	0	0	0	0	0
1510	4.091814	1.036735	0	0	0	0	0	0	0
1511	2.453992	.8555566	0	0	0	0	0	0	0
1512	4.455544	.9302233	0	0	0	0	0	0	0
1513	6.183254	1.385318	144	1	248	2	1	0	1
1514	3.883393	.8634607	0	0	0	0	0	0	0
1515	3.841327	.9748112	0	0	0	0	0	0	0
1516	4.500807	1.125424	0	0	0	0	0	0	0
1517	5.362728	1.298144	1465	1	123	1	1	0	0
1518	9.094712	1.553197	216	1	619	5	5	0	1
1519	4.369874	1.025838	0	0	0	0	0	0	0
1520	2.163957	.6208998	0	0	0	0	0	0	0
1521	2.823083	.9934282	0	0	0	0	0	0	0
1522	3.575818	.8871289	0	0	0	0	0	0	0
1523	6.500502	1.193394	0	0	0	0	0	0	0
1524	5.693906	1.105008	0	0	0	0	0	0	0
1525	3.78861	.99894	0	0	0	0	0	0	0
1526	5.033516	1.389976	345	1	224	4	3	0	1
1527	5.83974	1.126411	0	0	0	0	0	0	0
1528	2.882412	.7811449	0	0	0	0	0	0	0
1529	3.822984	1.116389	0	0	0	0	0	0	0
1530	5.017544	.9459187	0	0	0	0	0	0	0
1531	3.745482	.9236217	0	0	0	0	0	0	0
1532	3.639374	1.02028	0	0	0	0	0	0	0
1533	4.006234	1.172037	0	0	0	0	0	0	0
1534	4.370988	1.190045	694	1	31	1	1	0	0
1535	3.226399	.8585267	0	0	0	0	0	0	0
1536	5.187665	1.225169	0	0	0	0	0	0	0
1537	3.196614	.9365909	0	0	0	0	0	0	0
1538	4.62166	1.191288	0	0	0	0	0	0	0
1539	3.27568	.9423757	0	0	0	0	0	0	0
1540	4.391147	1.222903	0	0	0	0	0	0	0
1541	7.220657	1.390164	207	1	38	6	5	0	1
1542	5.365314	1.219466	0	0	0	0	0	0	0
1543	4.000724	.8550516	0	0	0	0	0	0	0
1544	6.516058	1.144481	1119	1	23	1	1	0	0
1545	5.177544	1.007307	0	0	0	0	0	0	0
1546	5.275255	1.114334	0	0	0	0	0	0	0
1547	3.990829	.8811153	0	0	0	0	0	0	0
1548	4.680606	.8311576	0	0	0	0	0	0	0
1549	3.988992	1.064437	0	0	0	0	0	0	0
1550	3.337552	1.071194	0	0	0	0	0	0	0
1551	10.86375	1.822259	27	1	3625	1	1	1	1
1552	4.901298	.9026576	0	0	0	0	0	0	0
1553	4.953897	1.293481	692	1	37	1	1	0	0
1554	9.700451	1.362798	363	1	69	3	3	0	0
1555	6.270364	1.100888	0	0	0	0	0	0	0
1556	2.084167	.6868771	0	0	0	0	0	0	0
1557	4.17364	.8929239	0	0	0	0	0	0	0
1558	4.842044	1.053571	0	0	0	0	0	0	0
1559	5.118081	1.019577	0	0	0	0	0	0	0
1560	5.338713	1.133937	0	0	0	0	0	0	0
1561	4.755834	1.142682	0	0	0	0	0	0	0
1562	5.037915	1.048034	0	0	0	0	0	0	0
1563	6.477162	1.140121	1120	1	22	1	1	0	0
1564	3.61168	.9206801	0	0	0	0	0	0	0
1565	3.404953	.8292035	0	0	0	0	0	0	0
1566	6.357221	1.346897	51	1	75	3	3	0	0
1567	5.088125	.9431677	0	0	0	0	0	0	0
1568	10.2662	1.214056	0	0	0	0	0	0	0
1569	7.11086	1.170286	0	0	0	0	0	0	0
1570	5.710491	1.137749	2241	1	17	1	1	0	0
1571	7.345537	1.172	0	0	0	0	0	0	0
1572	5.757415	1.117486	0	0	0	0	0	0	0
1573	4.408636	.9888967	0	0	0	0	0	0	0
1574	5.936274	1.131368	0	0	0	0	0	0	0
1575	3.63804	1.017839	0	0	0	0	0	0	0
1576	6.089946	1.19488	225	1	12	1	1	0	0
1577	5.113503	1.042519	0	0	0	0	0	0	0
1578	9.566324	1.352933	0	0	0	0	0	0	0
1579	2.92584	.8859783	0	0	0	0	0	0	0
1580	4.057128	1.078939	0	0	0	0	0	0	0
1581	3.397511	.8795968	0	0	0	0	0	0	0
1582	4.208909	.9372226	0	0	0	0	0	0	0
1583	4.766163	1.090751	0	0	0	0	0	0	0
1584	3.276942	.9338152	0	0	0	0	0	0	0
1585	4.370659	.988034	0	0	0	0	0	0	0
1586	4.540057	.8397095	0	0	0	0	0	0	0
1587	2.435544	.7343258	0	0	0	0	0	0	0
1588	4.697884	.8640223	0	0	0	0	0	0	0
1589	5.762981	1.195181	0	0	0	0	0	0	0
1590	3.181429	.7259973	0	0	0	0	0	0	0
1591	3.92263	.9990574	0	0	0	0	0	0	0
1592	3.548421	.7656752	0	0	0	0	0	0	0
1593	2.361909	.7846863	0	0	0	0	0	0	0
1594	3.116778	.9126839	0	0	0	0	0	0	0
1595	5.104849	.9426302	0	0	0	0	0	0	0
1596	2.912682	.8440434	0	0	0	0	0	0	0
1597	5.898426	1.253071	0	0	0	0	0	0	0
1598	6.195906	1.137261	0	0	0	0	0	0	0
1599	6.768887	1.07436	0	0	0	0	0	0	0
1600	3.624852	1.000449	0	0	0	0	0	0	0
1601	4.362013	1.00685	0	0	0	0	0	0	0
1602	4.326743	1.019289	0	0	0	0	0	0	0
1603	4.576181	1.0546	0	0	0	0	0	0	0
1604	2.845288	.7952846	0	0	0	0	0	0	0
1605	2.958932	.8042617	0	0	0	0	0	0	0
1606	3.186342	.827294	0	0	0	0	0	0	0
1607	2.267435	.8022923	0	0	0	0	0	0	0
1608	4.372772	1.031524	0	0	0	0	0	0	0
1609	2.349657	.7358294	0	0	0	0	0	0	0
1610	3.226575	.8310816	0	0	0	0	0	0	0
1611	3.428542	.8514341	0	0	0	0	0	0	0
1612	1.818017	.6586065	0	0	0	0	0	0	0
1613	4.710694	.8976297	0	0	0	0	0	0	0
1614	7.375028	1.144252	0	0	0	0	0	0	0
1615	4.833441	1.232119	0	0	0	0	0	0	0
1616	2.012723	.6259686	0	0	0	0	0	0	0
1617	3.722051	1.008802	0	0	0	0	0	0	0
1618	5.313941	1.125403	0	0	0	0	0	0	0
1619	4.657856	.9181998	0	0	0	0	0	0	0
1620	6.534064	1.548641	246	1	704	7	7	0	1
1621	2.708407	.8608294	0	0	0	0	0	0	0
1622	3.522276	.9986165	0	0	0	0	0	0	0
1623	5.960832	1.582566	82	1	1290	3	2	0	1
1624	4.499618	.7517844	0	0	0	0	0	0	0
1625	3.460474	.9682749	0	0	0	0	0	0	0
1626	4.605379	1.035302	0	0	0	0	0	0	0
1627	5.646035	1.044368	0	0	0	0	0	0	0
1628	2.391946	.6981102	0	0	0	0	0	0	0
1629	6.084475	1.107187	0	0	0	0	0	0	0
1630	6.348183	1.125598	1120	1	21	1	1	0	0
1631	4.052692	1.120933	0	0	0	0	0	0	0
1632	2.874761	.8499364	0	0	0	0	0	0	0
1633	4.615392	1.088966	0	0	0	0	0	0	0
1634	3.310906	.8819237	0	0	0	0	0	0	0
1635	7.177475	1.362068	1976	1	19	4	3	0	1
1636	3.351538	.8841102	0	0	0	0	0	0	0
1637	4.941607	1.185226	0	0	0	0	0	0	0
1638	6.282081	1.281822	739	1	22	1	1	0	0
1639	4.937857	1.315051	1357	1	19	2	2	0	0
1640	2.000148	.6935967	0	0	0	0	0	0	0
1641	2.969782	.847256	0	0	0	0	0	0	0
1642	5.387062	.9958173	0	0	0	0	0	0	0
1643	4.157564	.9673241	0	0	0	0	0	0	0
1644	3.649294	1.055788	0	0	0	0	0	0	0
1645	4.576045	.8636671	0	0	0	0	0	0	0
1646	3.055085	.8848712	0	0	0	0	0	0	0
1647	3.322946	.8838847	0	0	0	0	0	0	0
1648	7.881454	1.606781	136	1	56	4	4	0	1
1649	3.551213	1.026749	0	0	0	0	0	0	0
1650	3.971557	1.027554	0	0	0	0	0	0	0
1651	4.434634	1.399892	572	1	46	5	5	0	0
1652	4.829268	.905122	0	0	0	0	0	0	0
1653	3.363198	.7422946	0	0	0	0	0	0	0
1654	4.245006	.9268134	0	0	0	0	0	0	0
1655	6.836217	1.122153	0	0	0	0	0	0	0
1656	5.634281	.9946975	0	0	0	0	0	0	0
1657	5.076754	.919558	0	0	0	0	0	0	0
1658	5.265824	1.10438	0	0	0	0	0	0	0
1659	4.347551	1.004626	0	0	0	0	0	0	0
1660	2.973206	.9121063	0	0	0	0	0	0	0
1661	2.593885	.6774589	0	0	0	0	0	0	0
1662	6.229242	1.188372	0	0	0	0	0	0	0
1663	2.699944	.8498105	0	0	0	0	0	0	0
1664	2.64573	.8805466	0	0	0	0	0	0	0
1665	8.498144	1.11667	0	0	0	0	0	0	0
1666	5.192141	.9331025	0	0	0	0	0	0	0
1667	3.245171	.9116159	0	0	0	0	0	0	0
1668	5.693342	1.193609	1256	1	34	1	1	0	0
1669	3.073916	.9358772	0	0	0	0	0	0	0
1670	5.398335	1.055752	0	0	0	0	0	0	0
1671	3.796356	1.035673	0	0	0	0	0	0	0
1672	4.313306	1.080764	0	0	0	0	0	0	0
1673	3.48983	.8113036	0	0	0	0	0	0	0
1674	5.099065	1.043569	0	0	0	0	0	0	0
1675	5.38835	1.30024	2832	1	21	1	1	0	0
1676	8.733515	1.509465	292	1	30	8	8	0	1
1677	4.526432	1.176823	0	0	0	0	0	0	0
1678	5.06378	1.151181	0	0	0	0	0	0	0
1679	5.035376	1.037847	0	0	0	0	0	0	0
1680	5.115529	1.321501	688	1	42	2	2	0	0
1681	2.315038	.6562456	0	0	0	0	0	0	0
1682	3.487956	.8818585	0	0	0	0	0	0	0
1683	5.333539	1.204177	0	0	0	0	0	0	0
1684	5.585468	1.325427	700	1	57	2	2	0	0
1685	4.684188	1.109591	0	0	0	0	0	0	0
1686	9.763991	1.484462	149	1	493	7	6	1	1
1687	4.179719	.9417999	0	0	0	0	0	0	0
1688	4.62256	1.12164	0	0	0	0	0	0	0
1689	2.866325	.9489179	0	0	0	0	0	0	0
1690	2.556521	.8086534	0	0	0	0	0	0	0
1691	3.178363	.9368086	0	0	0	0	0	0	0
1692	3.512455	.9544914	0	0	0	0	0	0	0
1693	8.857328	1.339492	1561	1	28	2	2	0	0
1694	4.673558	1.018247	0	0	0	0	0	0	0
1695	6.426398	1.210195	0	0	0	0	0	0	0
1696	2.563411	.8617101	0	0	0	0	0	0	0
1697	5.002176	1.043043	0	0	0	0	0	0	0
1698	2.539578	.85531	0	0	0	0	0	0	0
1699	3.254912	.8718669	0	0	0	0	0	0	0
1700	3.29532	1.009921	0	0	0	0	0	0	0
1701	7.526248	1.046229	0	0	0	0	0	0	0
1702	4.145663	.8830166	0	0	0	0	0	0	0
1703	10.66682	1.376904	117	1	67	6	5	0	1
1704	2.918885	.8059563	0	0	0	0	0	0	0
1705	5.936326	1.14029	0	0	0	0	0	0	0
1706	4.047062	.8658373	0	0	0	0	0	0	0
1707	3.77898	1.107957	0	0	0	0	0	0	0
1708	3.199108	.9598453	0	0	0	0	0	0	0
1709	3.901172	1.082105	0	0	0	0	0	0	0
1710	3.968838	.9479255	0	0	0	0	0	0	0
1711	4.509555	.9519656	0	0	0	0	0	0	0
1712	2.925263	.8846924	0	0	0	0	0	0	0
1713	6.513365	1.156985	0	0	0	0	0	0	0
1714	3.86201	.8261212	0	0	0	0	0	0	0
1715	5.381849	.9745498	0	0	0	0	0	0	0
1716	2.788936	.8240748	0	0	0	0	0	0	0
1717	4.350441	1.2153	0	0	0	0	0	0	0
1718	3.303957	.9225502	0	0	0	0	0	0	0
1719	9.951778	1.518793	99	1	1590	5	4	0	1
1720	4.688507	.8320736	0	0	0	0	0	0	0
1721	3.068496	.9037023	0	0	0	0	0	0	0
1722	4.599385	.8628653	0	0	0	0	0	0	0
1723	2.886161	.9691387	0	0	0	0	0	0	0
1724	5.299702	.9875761	0	0	0	0	0	0	0
1725	4.73448	.9956415	0	0	0	0	0	0	0
1726	4.29605	.8784782	0	0	0	0	0	0	0
1727	4.832421	1.209541	0	0	0	0	0	0	0
1728	2.997025	.9949054	0	0	0	0	0	0	0
1729	3.435368	.7971691	0	0	0	0	0	0	0
1730	4.005661	.9246719	0	0	0	0	0	0	0
1731	2.926797	.7962261	0	0	0	0	0	0	0
1732	2.098387	.5856352	0	0	0	0	0	0	0
1733	2.966545	.7663782	0	0	0	0	0	0	0
1734	3.027771	.7753775	0	0	0	0	0	0	0
1735	6.534998	1.186178	1706	1	37	1	1	0	0
1736	3.4539	.8854643	0	0	0	0	0	0	0
1737	5.064637	1.161378	0	0	0	0	0	0	0
1738	3.071396	.6884977	0	0	0	0	0	0	0
1739	5.753159	1.165781	0	0	0	0	0	0	0
1740	6.467037	1.060697	0	0	0	0	0	0	0
1741	3.285505	.8988318	0	0	0	0	0	0	0
1742	4.601125	1.081363	0	0	0	0	0	0	0
1743	4.290959	1.00662	0	0	0	0	0	0	0
1744	4.234459	.8418302	0	0	0	0	0	0	0
1745	4.179143	.9503295	0	0	0	0	0	0	0
1746	6.495676	1.301856	332	1	39	1	1	0	0
1747	2.996781	.8134725	0	0	0	0	0	0	0
1748	5.057816	1.037903	0	0	0	0	0	0	0
1749	4.347164	.9694839	0	0	0	0	0	0	0
1750	5.317091	1.171092	0	0	0	0	0	0	0
1751	3.591553	.9735615	0	0	0	0	0	0	0
1752	4.731723	.9418784	0	0	0	0	0	0	0
1753	4.198747	.8823664	0	0	0	0	0	0	0
1754	4.190684	1.03064	0	0	0	0	0	0	0
1755	3.028974	.8512515	0	0	0	0	0	0	0
1756	6.680685	1.169114	0	0	0	0	0	0	0
1757	5.206011	1.153652	0	0	0	0	0	0	0
1758	4.211659	1.145278	0	0	0	0	0	0	0
1759	3.605349	1.08938	0	0	0	0	0	0	0
1760	6.085191	1.304914	1321	1	55	2	1	0	1
1761	5.381227	1.360941	767	1	136	3	3	0	0
1762	4.450444	.9435642	0	0	0	0	0	0	0
1763	5.186618	1.052357	0	0	0	0	0	0	0
1764	10.68297	1.318044	0	0	0	0	0	0	0
1765	3.706384	.8402878	0	0	0	0	0	0	0
1766	2.699174	.8380032	0	0	0	0	0	0	0
1767	4.074046	1.060631	0	0	0	0	0	0	0
1768	8.771617	1.274431	2359	1	51	2	2	0	0
1769	3.984845	1.081843	0	0	0	0	0	0	0
1770	5.3168	1.198257	0	0	0	0	0	0	0
1771	5.649847	1.425655	925	1	24	7	6	0	1
1772	3.122573	.9365881	0	0	0	0	0	0	0
1773	4.452138	1.281517	589	1	81	2	2	0	0
1774	6.080683	.86233	0	0	0	0	0	0	0
1775	5.15142	1.038621	0	0	0	0	0	0	0
1776	4.398033	1.15635	0	0	0	0	0	0	0
1777	2.976305	.9375429	0	0	0	0	0	0	0
1778	4.907257	1.103705	0	0	0	0	0	0	0
1779	2.864503	.7403852	0	0	0	0	0	0	0
1780	3.235586	1.017575	0	0	0	0	0	0	0
1781	2.858841	.8012213	0	0	0	0	0	0	0
1782	5.596924	1.064115	0	0	0	0	0	0	0
1783	2.254055	.8164139	0	0	0	0	0	0	0
1784	5.56873	1.388499	545	1	104	8	7	0	1
1785	4.285245	1.097059	0	0	0	0	0	0	0
1786	4.518061	1.075468	0	0	0	0	0	0	0
1787	7.629745	1.119309	0	0	0	0	0	0	0
1788	3.154056	.7577251	0	0	0	0	0	0	0
1789	3.492552	.9836574	0	0	0	0	0	0	0
1790	2.387254	.7856073	0	0	0	0	0	0	0
1791	3.623786	.8632752	0	0	0	0	0	0	0
1792	1.975172	.6171353	0	0	0	0	0	0	0
1793	5.418054	.9021	0	0	0	0	0	0	0
1794	2.598504	.8571024	0	0	0	0	0	0	0
1795	5.80541	1.222436	0	0	0	0	0	0	0
1796	5.735489	1.143432	102	1	15	1	1	0	0
1797	9.660975	1.294682	0	0	0	0	0	0	0
1798	5.060559	.9566859	0	0	0	0	0	0	0
1799	2.810568	.7737398	0	0	0	0	0	0	0
1800	2.975785	.7932826	0	0	0	0	0	0	0
1801	5.107726	1.091025	0	0	0	0	0	0	0
1802	10.44922	1.298773	0	0	0	0	0	0	0
1803	5.567819	1.228234	1287	1	18	2	2	0	0
1804	6.081041	1.156452	0	0	0	0	0	0	0
1805	5.761492	1.225906	758	1	17	1	1	0	0
1806	3.011241	.9699243	0	0	0	0	0	0	0
1807	5.55173	1.101102	0	0	0	0	0	0	0
1808	4.945657	.8759086	0	0	0	0	0	0	0
1809	2.351279	.7807813	0	0	0	0	0	0	0
1810	2.370125	.6715292	0	0	0	0	0	0	0
1811	2.112289	.7347448	0	0	0	0	0	0	0
1812	4.152673	1.05543	0	0	0	0	0	0	0
1813	6.76494	1.172183	1118	1	26	1	1	0	0
1814	4.729493	1.01477	0	0	0	0	0	0	0
1815	2.903125	.837853	0	0	0	0	0	0	0
1816	5.055026	1.214182	0	0	0	0	0	0	0
1817	8.480556	1.374822	1630	1	17	3	3	0	0
1818	4.76029	.9712725	0	0	0	0	0	0	0
1819	5.95856	1.407927	1249	1	157	2	2	0	0
1820	5.410881	1.055967	0	0	0	0	0	0	0
1821	4.1697	1.201757	0	0	0	0	0	0	0
1822	8.25997	1.352607	193	1	30	4	3	0	1
1823	4.510708	.9456062	0	0	0	0	0	0	0
1824	4.462847	1.037511	0	0	0	0	0	0	0
1825	5.891689	1.244035	757	1	18	1	1	0	0
1826	3.732664	1.085837	0	0	0	0	0	0	0
1827	4.061059	.9155632	0	0	0	0	0	0	0
1828	9.366432	1.927695	24	1	3628	1	1	1	1
1829	4.406267	.8238653	0	0	0	0	0	0	0
1830	3.471348	.9383267	0	0	0	0	0	0	0
1831	2.768945	.7741453	0	0	0	0	0	0	0
1832	2.175712	.7972713	0	0	0	0	0	0	0
1833	6.940052	1.361284	331	1	42	1	1	0	0
1834	2.54945	.7903929	0	0	0	0	0	0	0
1835	9.17381	1.353373	245	1	56	6	6	0	0
1836	4.91142	.9385214	0	0	0	0	0	0	0
1837	5.064556	1.014197	0	0	0	0	0	0	0
1838	4.415922	1.254393	0	0	0	0	0	0	0
1839	6.811313	1.222919	1009	1	48	1	1	0	0
1840	7.756798	1.354771	266	1	106	2	2	0	0
1841	3.474729	.9026922	0	0	0	0	0	0	0
1842	3.199728	.814501	0	0	0	0	0	0	0
1843	2.949492	.9486408	0	0	0	0	0	0	0
1844	3.882897	.9459333	0	0	0	0	0	0	0
1845	6.262644	1.153254	0	0	0	0	0	0	0
1846	4.272368	.8637689	0	0	0	0	0	0	0
1847	5.424411	1.101345	0	0	0	0	0	0	0
1848	4.2663	1.100254	0	0	0	0	0	0	0
1849	6.327097	1.224562	716	1	20	1	1	0	0
1850	3.114359	.8740497	0	0	0	0	0	0	0
1851	4.412776	.9254702	0	0	0	0	0	0	0
1852	8.621209	1.608004	77	1	594	2	2	1	1
1853	2.152135	.7218676	0	0	0	0	0	0	0
1854	4.643281	.9640757	0	0	0	0	0	0	0
1855	5.274482	1.142981	0	0	0	0	0	0	0
1856	4.688094	1.093856	0	0	0	0	0	0	0
1857	4.569401	1.131484	0	0	0	0	0	0	0
1858	2.361775	.8090461	0	0	0	0	0	0	0
1859	5.204979	.9054092	0	0	0	0	0	0	0
1860	3.890502	.7093644	0	0	0	0	0	0	0
1861	6.184373	1.151264	1540	1	15	1	1	0	0
1862	4.179908	1.097915	0	0	0	0	0	0	0
1863	2.406207	.6529224	0	0	0	0	0	0	0
1864	3.669984	.9304971	0	0	0	0	0	0	0
1865	5.77641	1.119916	0	0	0	0	0	0	0
1866	3.729563	.9269607	0	0	0	0	0	0	0
1867	3.660669	.9374811	0	0	0	0	0	0	0
1868	2.588615	.832512	0	0	0	0	0	0	0
1869	6.488419	1.375881	1107	1	208	3	3	0	0
1870	4.434387	.9926506	0	0	0	0	0	0	0
1871	6.772858	1.240664	384	1	35	2	2	0	0
1872	4.127079	.9252676	0	0	0	0	0	0	0
1873	4.076655	.9822216	0	0	0	0	0	0	0
1874	6.605241	1.352033	1293	1	47	3	2	0	1
1875	3.207738	.8308866	0	0	0	0	0	0	0
1876	4.46754	.9822456	0	0	0	0	0	0	0
1877	4.493152	.9914184	0	0	0	0	0	0	0
1878	5.129378	.9175614	0	0	0	0	0	0	0
1879	2.55798	.759074	0	0	0	0	0	0	0
1880	5.519991	1.247704	0	0	0	0	0	0	0
1881	5.226842	1.093764	0	0	0	0	0	0	0
1882	5.576923	1.040086	0	0	0	0	0	0	0
1883	3.61332	.8251717	0	0	0	0	0	0	0
1884	3.830385	1.067769	2691	1	10	1	1	0	0
1885	2.294293	.7741795	0	0	0	0	0	0	0
1886	3.260998	.8534039	0	0	0	0	0	0	0
1887	2.998825	.9488081	0	0	0	0	0	0	0
1888	3.206101	.9837757	0	0	0	0	0	0	0
1889	7.773025	1.23546	1928	1	14	2	2	0	0
1890	3.677362	.8639871	0	0	0	0	0	0	0
1891	1.517984	.6697003	0	0	0	0	0	0	0
1892	3.89962	1.047408	0	0	0	0	0	0	0
1893	5.781023	1.008371	0	0	0	0	0	0	0
1894	2.909716	.8764127	0	0	0	0	0	0	0
1895	2.292452	.7123316	0	0	0	0	0	0	0
1896	3.992238	1.161187	0	0	0	0	0	0	0
1897	3.200476	.8945765	0	0	0	0	0	0	0
1898	6.615541	.955121	0	0	0	0	0	0	0
1899	4.820958	1.371122	87	1	33	6	6	0	0
1900	3.61172	.8806818	0	0	0	0	0	0	0
1901	4.43689	1.120252	0	0	0	0	0	0	0
1902	1.617365	.6082367	0	0	0	0	0	0	0
1903	6.009432	1.288711	391	1	120	1	1	0	0
1904	3.146829	.9390168	0	0	0	0	0	0	0
1905	4.711423	.9939615	0	0	0	0	0	0	0
1906	4.340334	1.11172	0	0	0	0	0	0	0
1907	2.790119	.9184893	0	0	0	0	0	0	0
1908	5.864494	1.273964	0	0	0	0	0	0	0
1909	3.937334	1.021916	0	0	0	0	0	0	0
1910	5.270004	1.214293	0	0	0	0	0	0	0
1911	2.846934	.8595119	0	0	0	0	0	0	0
1912	4.891173	.9360407	0	0	0	0	0	0	0
1913	3.24913	1.009634	0	0	0	0	0	0	0
1914	2.944974	.9556451	0	0	0	0	0	0	0
1915	5.937696	1.259289	3355	1	20	1	0	0	1
1916	7.758345	1.158192	0	0	0	0	0	0	0
1917	1.897692	.6072159	0	0	0	0	0	0	0
1918	5.774776	1.28705	0	0	0	0	0	0	0
1919	5.365248	1.17713	0	0	0	0	0	0	0
1920	2.81229	.8291177	0	0	0	0	0	0	0
1921	5.403978	1.348259	604	1	14	3	3	0	0
1922	4.514629	1.142307	0	0	0	0	0	0	0
1923	3.096874	.8380719	0	0	0	0	0	0	0
1924	3.803435	.966549	0	0	0	0	0	0	0
1925	3.53224	.8007993	0	0	0	0	0	0	0
1926	4.192516	1.014721	0	0	0	0	0	0	0
1927	3.713499	.7707525	0	0	0	0	0	0	0
1928	5.512868	1.129307	0	0	0	0	0	0	0
1929	5.22249	1.258083	3057	1	18	2	1	0	1
1930	4.119726	.8072525	0	0	0	0	0	0	0
1931	4.405704	1.284183	1059	1	23	1	1	0	0
1932	7.040408	1.303002	3463	1	35	2	0	0	1
1933	3.825172	.896937	0	0	0	0	0	0	0
1934	6.205859	1.096573	0	0	0	0	0	0	0
1935	4.026321	.8173395	0	0	0	0	0	0	0
1936	6.119317	1.187888	0	0	0	0	0	0	0
1937	4.619584	.9749277	0	0	0	0	0	0	0
1938	4.286201	.823814	0	0	0	0	0	0	0
1939	3.023705	.6935322	0	0	0	0	0	0	0
1940	6.87115	1.053981	0	0	0	0	0	0	0
1941	3.274841	.7620388	0	0	0	0	0	0	0
1942	1.960092	.6752511	0	0	0	0	0	0	0
1943	4.532622	.9410304	0	0	0	0	0	0	0
1944	2.635634	.6618473	0	0	0	0	0	0	0
1945	2.85949	.8116945	0	0	0	0	0	0	0
1946	3.318694	1.061608	0	0	0	0	0	0	0
1947	2.351531	.5449492	0	0	0	0	0	0	0
1948	14.65685	1.578781	16	1	1210	5	5	0	1
1949	2.740437	.8580903	0	0	0	0	0	0	0
1950	7.270952	1.059545	0	0	0	0	0	0	0
1951	8.382598	1.55296	70	1	538	7	6	0	1
1952	3.717891	1.027277	0	0	0	0	0	0	0
1953	7.797404	1.246326	1979	1	33	1	1	0	0
1954	7.379378	1.179073	0	0	0	0	0	0	0
1955	3.639362	.9079039	0	0	0	0	0	0	0
1956	6.613464	1.291452	0	0	0	0	0	0	0
1957	5.60762	1.086644	0	0	0	0	0	0	0
1958	6.538381	1.1028	0	0	0	0	0	0	0
1959	2.046303	.75816	0	0	0	0	0	0	0
1960	4.326076	.9905915	0	0	0	0	0	0	0
1961	3.468545	.9032397	0	0	0	0	0	0	0
1962	3.608863	.885952	0	0	0	0	0	0	0
1963	3.006705	.8857046	0	0	0	0	0	0	0
1964	2.299755	.7527232	0	0	0	0	0	0	0
1965	2.533066	.753251	0	0	0	0	0	0	0
1966	3.50892	.8876566	0	0	0	0	0	0	0
1967	4.712318	.9804968	0	0	0	0	0	0	0
1968	2.956976	.8407505	0	0	0	0	0	0	0
1969	4.837936	.9471626	0	0	0	0	0	0	0
1970	4.997345	1.071902	0	0	0	0	0	0	0
1971	3.234638	.7352024	0	0	0	0	0	0	0
1972	3.548038	1.026166	0	0	0	0	0	0	0
1973	4.663722	1.200493	0	0	0	0	0	0	0
1974	3.303493	1.014785	0	0	0	0	0	0	0
1975	5.096537	.8121064	0	0	0	0	0	0	0
1976	6.115443	1.020314	0	0	0	0	0	0	0
1977	3.357293	.8134854	0	0	0	0	0	0	0
1978	1.493323	.6394008	0	0	0	0	0	0	0
1979	4.863951	1.033639	0	0	0	0	0	0	0
1980	4.105898	.9571331	0	0	0	0	0	0	0
1981	3.776112	.827481	0	0	0	0	0	0	0
1982	2.588892	.8610447	0	0	0	0	0	0	0
1983	4.851674	1.036162	0	0	0	0	0	0	0
1984	5.356134	1.130602	0	0	0	0	0	0	0
1985	3.694138	.8663881	0	0	0	0	0	0	0
1986	5.936198	1.170163	0	0	0	0	0	0	0
1987	3.133567	.9098749	0	0	0	0	0	0	0
1988	3.290825	.8290805	0	0	0	0	0	0	0
1989	3.777477	.990965	0	0	0	0	0	0	0
1990	8.445221	1.504449	51	1	251	6	5	0	1
1991	7.410514	1.505994	165	1	434	7	7	0	0
1992	12.23761	1.645274	32	1	346	2	2	0	1
1993	4.297451	1.033274	0	0	0	0	0	0	0
1994	4.172678	1.009916	0	0	0	0	0	0	0
1995	1.400881	.5529798	0	0	0	0	0	0	0
1996	4.878594	1.003722	0	0	0	0	0	0	0
1997	3.898005	.9232921	0	0	0	0	0	0	0
1998	2.758959	.7722892	0	0	0	0	0	0	0
1999	4.582403	1.106894	0	0	0	0	0	0	0
[truncated: 98,001 more rows]
