# Supplementary material for: Major depression epidemiology from a diathesis-stress conceptualization
Source: BMC Psychiatry. 2013 Jan 11;13:19. doi: 10.1186/1471-244X-13-19 (PMC3549292; doi:10.1186/1471-244X-13-19)
Supplement: Additional file 5 — The Stata ‘do’ file used to produce the reported estimates from the simulation output. [file 1471-244X-13-19-S5.do]

*insheet using <path name> calibrationmodel.csv
*use <path name> calibrationmodel.dta
*generate year indicators
generate year1 = 0
generate year2 = 0
generate year3 = 0
generate year4 = 0
generate year5 = 0
generate year6 = 0
generate year7 = 0
generate year8 = 0
generate year9 = 0
generate year10 = 0
*identify year of first onset
recode year1 0=1 if prevalence == 1 & onset >=0 & onset < 365.2
recode year2 0=1 if prevalence == 1 & onset >=365.2 & onset < 730.4
recode year3 0=1 if prevalence == 1 & onset >=730.4 & onset < 1095.6
recode year4 0=1 if prevalence == 1 & onset >=1095.6 & onset < 1460.8
recode year5 0=1 if prevalence == 1 & onset >=1460.8 & onset < 1826
recode year6 0=1 if prevalence == 1 & onset >=1826 & onset < 2191.2
recode year7 0=1 if prevalence == 1 & onset >=2191.2 & onset < 2556.4
recode year8 0=1 if prevalence == 1 & onset >=2556.4 & onset < 2921.6
recode year9 0=1 if prevalence == 1 & onset >=2921.6 & onset < 3286.8
recode year10 0=1 if prevalence == 1 & onset >=3286.8 & onset < 3652
*identify at risk entities in each year
generate atrisk1 = 1
generate atrisk2 = atrisk1
recode atrisk2 1=0 if year1==1
generate atrisk3 = atrisk2 
recode atrisk3 1=0 if year2==1
generate atrisk4 = atrisk3 
recode atrisk4 1=0 if year3==1
generate atrisk5 = atrisk4 
recode atrisk5 1=0 if year4==1
generate atrisk6 = atrisk5 
recode atrisk6 1=0 if year5==1
generate atrisk7 = atrisk6 
recode atrisk7 1=0 if year6==1
generate atrisk8 = atrisk7 
recode atrisk8 1=0 if year7==1
generate atrisk9 = atrisk8 
recode atrisk9 1=0 if year8==1
generate atrisk10 = atrisk9 
recode atrisk10 1=0 if year9==1
* estimate non-cumulative incidence proportions
ci year1
ci year2 if atrisk2 == 1
ci year3 if atrisk3 == 1
ci year4 if atrisk4 == 1
ci year5 if atrisk5 == 1
ci year6 if atrisk6 == 1
ci year7 if atrisk7 == 1
ci year8 if atrisk8 == 1
ci year9 if atrisk9 == 1
ci year10 if atrisk10 == 1
*categorize first episode durations
generate durationcat = duration
recode durationcat 1/30=1 31/60=2 61/91=3 92/121=4 122/152=5 153/182=6 183/213=7 214/243=8 244/273=9 274/304=10 305/334=11 335/365=12 365/3664=13
tab durationcat if durationcat > 0
*calculate overall cumulative incidence
tab prevalence
*identify the number of episodes in the first 9 years of the simulation
tab epc_year_9
*simplify the output into 4 categories
recode epc_year_9 4/1000 = 4
ci dep_year_10
*produce output for year 10 incidence, by first nine year episode counts
bysort epc_year_9: ci dep_year_10 if dep_year_9 == 0
*the following commands are for making the KM curves
drop if baseline > 14
generate timvar = onset
recode timvar 0/3653 = 3652 if prevalence == 0
stset timvar, failure(prevalence==1)
sts graph, ytitle(Proportion free of depressive episodes) ylabel(0.80(.05)1) xtitle(Time since baseline (in days)) legend(on)
generate subthreshold = 0
recode subthreshold 0=1 if baseline > 6
label define subthreshold 0 "absent" 1 "present"
label values subthreshold subthreshold
sts graph, by(subthreshold) ytitle(Proportion surviving wtihout a depressive episode) xtitle(Time since baseline (in days))
